# Supplementary material for: A quorum-sensing regulatory cascade for siderophore-mediated iron homeostasis in Chromobacterium violaceum
Source: mSystems. 2024 Mar 19;9(4):e01397-23. doi: 10.1128/msystems.01397-23 (PMC11019928; doi:10.1128/msystems.01397-23)
Supplement: Table S2 — Genes differentially expressed in RNA-seq analyses. [file msystems.01397-23-s0002.xlsx]

## Sheet: ΔvitR vs WT
Genes differentially expressed in ΔvitR
locus_tag	old_locus_tag	geneName	product	log2 Fold Change (ΔvitRHCD/WTHCD)	padj
CV_RS00085	CV0019,CV_0019	CV_RS00085	methylcrotonoyl-CoA carboxylase	-1.48335	2.2217e-05
CV_RS00090	CV0020,CV_0020	CV_RS00090	MFS transporter	-1.70044	0.000231065
CV_RS00095	CV0021,CV_0021	CV_RS00095	aminotransferase class I/II-fold pyridoxal phosphate-dependent enzyme	-1.45651	0.00069589
CV_RS00245	CV0056,CV_0056	CV_RS00245	M20/M25/M40 family metallo-hydrolase	-2.32146	3.2595e-05
CV_RS00250	CV0057,CV_0057	CV_RS00250	peptidase M4 family protein	-2.20938	3.34351e-08
CV_RS01305	CV0277,CV_0277	CV_RS01305	nuclear transport factor 2 family protein	-1.00949	0.00712393
CV_RS02785	CV0568,CV_0568	CV_RS02785	chorismate-binding protein	-1.34758	2.26251e-05
CV_RS02795	CV0570,CV_0570	CV_RS02795	helix-turn-helix transcriptional regulator	-1.3134	0.00768709
CV_RS02800	CV0572,CV_0572	CV_RS02800	phosphohydrolase	-1.01154	0.00733352
CV_RS02925	CV0597,CV_0597	CV_RS02925	hypothetical protein	-1.5127	0.00480525
CV_RS04235	CV0867,CV_0867	CV_RS04235	superoxide dismutase	-1.49378	0.00309068
CV_RS05125	CV1040,CV_1040	CV_RS05125	FAD-binding protein	-1.03577	0.00712393
CV_RS05185	CV1055,CV_1055	CV_RS05185	DUF1484 domain-containing protein	9.25191	1.71052e-92
CV_RS05190	CV1057,CV_1057	CV_RS05190	helix-turn-helix transcriptional regulator	-5.48668	0.00165173
CV_RS06840	CV1400,CV_1400	mtnP	S-methyl-5'-thioadenosine phosphorylase	-1.28207	0.000144017
CV_RS06845	CV1401,CV_1401	CV_RS06845	fatty acid desaturase	-1.6336	0.00464423
CV_RS06855	CV1403,CV_1403	CV_RS06855	FAD-dependent oxidoreductase	-1.59955	0.000561737
CV_RS06860	CV1404,CV_1404	CV_RS06860	DegT/DnrJ/EryC1/StrS family aminotransferase	-1.4251	8.72972e-06
CV_RS06865	CV1405,CV_1405	CV_RS06865	NUDIX hydrolase	-1.37369	4.92775e-05
CV_RS06870	CV1406,CV_1406	CV_RS06870	DegT/DnrJ/EryC1/StrS family aminotransferase	-2.04996	0.0077227
CV_RS07535	CV1541,CV_1541	CV_RS07535	beta-ketoacyl-[acyl-carrier-protein] synthase family protein	-2.51463	1.68345e-08
CV_RS07545	CV1543,CV_1543	CV_RS07545	hypothetical protein	-1.87471	1.11466e-05
CV_RS07550	CV1544,CV_1544	CV_RS07550	diiron oxygenase	-1.76417	0.0077227
CV_RS07555	CV1545,CV_1545	CV_RS07555	NAD(P)/FAD-dependent oxidoreductase	-1.7627	0.000613698
CV_RS08550	CV1744,CV_1744	CV_RS08550	fucose-binding lectin II	-1.28376	0.000544188
CV_RS08615	CV1759,CV_1759	CV_RS08615	hydroxymethylglutaryl-CoA lyase	-1.45225	5.24895e-05
CV_RS08620	CV1760,CV_1760	CV_RS08620	GyrI-like domain-containing protein	-1.59676	1.02116e-07
CV_RS08625	CV1761,CV_1761	CV_RS08625	tetratricopeptide repeat protein	-1.39623	1.11466e-05
CV_RS10265	CV2100,CV_2100	CV_RS10265	hypothetical protein	-1.33494	0.00768709
CV_RS11045	CV2248,CV_2248	CV_RS11045	sugar MFS transporter	-1.42444	0.00768709
CV_RS11650	CV2383,CV_2383	CV_RS11650	hypothetical protein	-1.13901	0.00768709
CV_RS12395	CV2534,CV_2534	CV_RS12395	type IV pili methyl-accepting chemotaxis transducer N-terminal domain-containing protein	1.06445	0.000210646
CV_RS13720	CV2802,CV_2802	CV_RS13720	non-ribosomal peptide synthetase	-1.23589	0.0022368
CV_RS13725	CV2803,CV_2803	CV_RS13725	non-ribosomal peptide synthetase	-2.15293	2.12041e-05
CV_RS13730	CV2804,CV_2804	CV_RS13730	aspartate aminotransferase family protein	-1.78837	3.19093e-13
CV_RS15805	CV3208,CV_3208	CV_RS15805	1-acyl-sn-glycerol-3-phosphate acyltransferase	1.99664	2.75921e-06
CV_RS16120	CV3270,CV_3270	vioE	violacein biosynthesis enzyme VioE	-1.54252	0.00666765
CV_RS16125	CV3271,CV_3271	CV_RS16125	tryptophan hydroxylase VioD	-1.49576	2.26251e-05
CV_RS16130	CV3272,CV_3272	CV_RS16130	FAD-dependent monooxygenase	-1.16911	2.87074e-05
CV_RS16140	CV3274,CV_3274	CV_RS16140	FAD-dependent oxidoreductase	-1.32085	0.00176898
CV_RS16350	CV3316,CV_3316	CV_RS16350	chitinase C-terminal domain-containing protein	-1.41278	8.72972e-06
CV_RS19625	CV3961,CV_3961	CV_RS19625	(5-formylfuran-3-yl)methyl phosphate synthase	-1.41567	0.00712393
CV_RS19840	CV4003,CV_4003	CV_RS19840	ammonium transporter	1.90512	1.56847e-05
CV_RS20915	CV4217,CV_4217	CV_RS20915	riboflavin synthase subunit alpha	-2.10461	0.00172502
CV_RS22715	CV1058,CV_1058	CV_RS22715	hypothetical protein	-1.17433	0.00675569

## Sheet: ΔcviR vs WT
Genes differentially expressed in ΔcviR
locus_tag	old_locus_tag	geneName	product	log2 Fold Change (ΔcviRHCD/WTHCD)	padj
CV_RS00045	CV0008,CV_0008	CV_RS00045	DUF1484 family protein	-1.26527	3.26715e-06
CV_RS00080	CV0018,CV_0018	CV_RS00080	ATP-grasp domain-containing protein	-3.49823	2.45012e-10
CV_RS00085	CV0019,CV_0019	CV_RS00085	methylcrotonoyl-CoA carboxylase	-3.50244	9.73374e-28
CV_RS00090	CV0020,CV_0020	CV_RS00090	MFS transporter	-4.87504	4.86946e-15
CV_RS00095	CV0021,CV_0021	CV_RS00095	aminotransferase class I/II-fold pyridoxal phosphate-dependent enzyme	-4.13883	1.01951e-20
CV_RS00140	CV0034,CV_0034	CV_RS00140	nicotinate phosphoribosyltransferase	1.26319	1.03682e-27
CV_RS00155	CV0037,CV_0037	CV_RS00155	hypothetical protein	-1.89791	1.17783e-15
CV_RS00205	CV0048,CV_0048	CV_RS00205	MFS transporter	1.07888	2.75572e-22
CV_RS00245	CV0056,CV_0056	CV_RS00245	M20/M25/M40 family metallo-hydrolase	-2.75938	1.10749e-13
CV_RS00250	CV0057,CV_0057	CV_RS00250	peptidase M4 family protein	-2.1875	3.00199e-25
CV_RS00285	CV0065,CV_0065	CV_RS00285	DEAD/DEAH box helicase	1.06654	0.00215447
CV_RS00300	CV0068,CV_0068	CV_RS00300	peptidase domain-containing ABC transporter	-2.02021	1.47091e-07
CV_RS00305	CV0069,CV_0069	CV_RS00305	HlyD family efflux transporter periplasmic adaptor subunit	-2.33615	0.00421503
CV_RS00315	CV0073,CV_0073	CV_RS00315	sigma-54-dependent Fis family transcriptional regulator	-1.05659	1.32616e-08
CV_RS00345	CV0080,CV_0080	prfA	peptide chain release factor 1	1.29583	6.28211e-10
CV_RS00370	CV0085,CV_0085	CV_RS00370	carboxymuconolactone decarboxylase family protein	1.1243	0.00936878
CV_RS00375	CV0086,CV_0086	CV_RS00375	B12-binding domain-containing radical SAM protein	1.26125	3.30454e-05
CV_RS00390	CV0090,CV_0090	CV_RS00390	hypothetical protein	2.52092	8.49953e-10
CV_RS00400	CV0092,CV_0092	CV_RS00400	RNB domain-containing ribonuclease	1.13326	0.00252934
CV_RS00420	CV0096,CV_0096	CV_RS00420	glycoside hydrolase family 16 protein	-2.17264	0.000248856
CV_RS00510	CV0113,CV_0113	CV_RS00510	aspartate/glutamate racemase family protein	1.19927	9.66311e-05
CV_RS00530	CV0117,CV_0117	CV_RS00530	amino acid ABC transporter ATP-binding protein	1.27424	1.84484e-06
CV_RS00535	CV0118,CV_0118	CV_RS00535	ABC transporter permease subunit	1.51633	2.28645e-16
CV_RS00540	CV0119,CV_0119	CV_RS00540	amino acid ABC transporter permease	1.54345	0.00437309
CV_RS00555	CV0122,CV_0122	CV_RS00555	multidrug effflux MFS transporter	-1.08181	1.82886e-11
CV_RS00570	CV0126,CV_0126	CV_RS00570	transposase	-2.19175	0.0029644
CV_RS00590	CV0131,CV_0131	benE	benzoate/H(+) symporter BenE family transporter	1.16514	2.79681e-13
CV_RS00610	CV0135,CV_0135	CV_RS00610	NAD(P)/FAD-dependent oxidoreductase	1.02264	7.34242e-21
CV_RS00660	CV0148,CV_0148	hexR	transcriptional regulator HexR	1.33655	2.76209e-16
CV_RS00730	CV0161,CV_0161	purE	5-(carboxyamino)imidazole ribonucleotide mutase	1.66587	0.00139711
CV_RS00735	CV0162,CV_0162	CV_RS00735	5-(carboxyamino)imidazole ribonucleotide synthase	1.21092	0.00372949
CV_RS00765	CV0168,CV_0168	CV_RS00765	twin-arginine translocation signal domain-containing protein	-1.12775	0.000477045
CV_RS00785	CV0172,CV_0172	CV_RS00785	depolymerase	-3.2885	0.00373921
CV_RS00795	CV0174,CV_0174	dksA	RNA polymerase-binding protein DksA	1.0075	2.38645e-06
CV_RS00800	CV0175,CV_0175	CV_RS00800	c-type cytochrome	1.86121	1.87162e-05
CV_RS00870	CV0189,CV_0189	CV_RS00870	phosphoglycerate kinase	1.29537	0.000143336
CV_RS00875	CV0190,CV_0190	gap	type I glyceraldehyde-3-phosphate dehydrogenase	2.00469	6.86042e-06
CV_RS00880	CV0191,CV_0191	tkt	transketolase	1.31712	6.61027e-24
CV_RS00890	CV0193,CV_0193	CV_RS00890	O-methyltransferase	-1.31961	0.00831284
CV_RS00935	CV0202,CV_0202	CV_RS00935	hypothetical protein	-1.2855	1.82889e-24
CV_RS00970	CV0209,CV_0209	CV_RS00970	organic hydroperoxide resistance protein	-2.63664	1.90478e-09
CV_RS01075	CV0229,CV_0229	CV_RS01075	LD-carboxypeptidase	-1.09303	1.09679e-09
CV_RS01085	CV0231,CV_0231	CV_RS01085	HlyC/CorC family transporter	1.18682	4.44846e-06
CV_RS01130	CV0241,CV_0241	CV_RS01130	PTS sugar transporter subunit IIA	-1.18052	3.87461e-06
CV_RS01145	CV0244,CV_0244	CV_RS01145	EthD family reductase	-1.66121	9.99692e-06
CV_RS01160	CV0247,CV_0247	CV_RS01160	ester cyclase	-2.65738	2.74708e-12
CV_RS01170	CV0249,CV_0249	pyk	pyruvate kinase	1.47462	6.16205e-07
CV_RS01195	CV0255,CV_0255	CV_RS01195	hypothetical protein	2.41133	0.000763486
CV_RS01235	CV0263,CV_0263	CV_RS01235	OprD family outer membrane porin	1.20626	2.88767e-06
CV_RS01245	CV0266,CV_0266	CV_RS01245	U32 family peptidase	1.60419	1.26537e-11
CV_RS01270	NA	CV_RS01270	DUF3079 domain-containing protein	2.81628	1.25862e-29
CV_RS01320	CV0280,CV_0280	CV_RS01320	YkgJ family cysteine cluster protein	1.94222	9.25822e-12
CV_RS01330	NA	CV_RS01330	hypothetical protein	1.2938	5.47785e-34
CV_RS01400	CV0296,CV_0296	CV_RS01400	hypothetical protein	2.03103	2.60007e-11
CV_RS01435	CV0305,CV_0305	CV_RS01435	response regulator transcription factor	-1.98034	0.00618032
CV_RS01440	CV0306,CV_0306	CV_RS01440	HlyD family type I secretion periplasmic adaptor subunit	-1.87376	2.69638e-10
CV_RS01445	CV0307,CV_0307	CV_RS01445	type I secretion system permease/ATPase	-2.18198	7.25387e-05
CV_RS01450	CV0308,CV_0308	CV_RS01450	TolC family outer membrane protein	-2.45402	4.25061e-13
CV_RS01460	CV0310,CV_0310	CV_RS01460	EAL domain-containing protein	-1.02666	4.67206e-10
CV_RS01515	CV0320,CV_0320	hutC	histidine utilization repressor	1.3027	3.36554e-14
CV_RS01550	CV0328,CV_0328	CV_RS01550	transposase	-2.92852	1.03835e-39
CV_RS01555	CV0329,CV_0329	CV_RS01555	GNAT family N-acetyltransferase	-1.54737	2.86487e-31
CV_RS01560	CV0330,CV_0330	CV_RS01560	DUF4243 domain-containing protein	-1.31125	2.32355e-06
CV_RS01715	CV0358,CV_0358	CV_RS01715	alpha/beta hydrolase	-1.42921	3.86339e-15
CV_RS01725	CV0360,CV_0360	CV_RS01725	SGNH/GDSL hydrolase family protein	-1.93959	0.000346798
CV_RS01755	CV0366,CV_0366	CV_RS01755	inositol monophosphatase family protein	1.36906	7.74104e-10
CV_RS01775	CV0369,CV_0369	pyrB	aspartate carbamoyltransferase	-1.341	0.000274269
CV_RS01780	CV0370,CV_0370	CV_RS01780	aspartate carbamoyltransferase regulatory subunit	-1.52601	2.76753e-05
CV_RS01790	CV0372,CV_0372	CV_RS01790	N-acetyltransferase	1.04106	1.01349e-08
CV_RS01850	CV0383,CV_0383	CV_RS01850	DEAD/DEAH box helicase	2.0133	2.268e-09
CV_RS01870	NA	CV_RS01870	diguanylate cyclase	-1.41031	0.00154887
CV_RS01900	CV0393,CV_0393	CV_RS01900	aldehyde dehydrogenase family protein	-1.56225	7.73547e-06
CV_RS01905	CV0394,CV_0394	CV_RS01905	class I SAM-dependent methyltransferase	-1.28466	2.40297e-10
CV_RS01925	CV0398,CV_0398	CV_RS01925	biopolymer transporter ExbD	-3.09635	1.43215e-06
CV_RS01930	CV0399,CV_0399	CV_RS01930	MotA/TolQ/ExbB proton channel family protein	-2.05962	1.56907e-06
CV_RS01950	CV0403,CV_0403	CV_RS01950	MFS transporter	-1.70635	6.44596e-06
CV_RS02130	CV0437,CV_0437	CV_RS02130	ABC transporter ATP-binding protein	1.2634	3.64184e-05
CV_RS02135	CV0438,CV_0438	CV_RS02135	ABC transporter permease	1.52966	9.66311e-05
CV_RS02140	CV0439,CV_0439	CV_RS02140	BolA/IbaG family iron-sulfur metabolism protein	2.15413	0.0079983
CV_RS02145	CV0440,CV_0440	murA	UDP-N-acetylglucosamine 1-carboxyvinyltransferase	1.84348	1.35793e-14
CV_RS02215	CV0454,CV_0454	CV_RS02215	hypothetical protein	-2.4619	0.00613721
CV_RS02225	CV0456,CV_0456	CV_RS02225	sodium:proton antiporter	2.28954	0.00114852
CV_RS02230	CV0457,CV_0457	CV_RS02230	DUF2325 domain-containing protein	-3.08401	0.000298547
CV_RS02260	CV0463,CV_0463	CV_RS02260	class I SAM-dependent methyltransferase	1.00418	9.22027e-06
CV_RS02265	CV0464,CV_0464	CV_RS02265	DUF4347 domain-containing protein	-1.85994	8.86557e-10
CV_RS02270	CV0465,CV_0465	CV_RS02270	TolC family protein	-1.76412	2.77215e-13
CV_RS02275	CV0466,CV_0466	CV_RS02275	efflux RND transporter periplasmic adaptor subunit	-1.42619	0.0045549
CV_RS02280	NA	CV_RS02280	HlyD family efflux transporter periplasmic adaptor subunit	-1.52462	0.0020685
CV_RS02290	CV0468,CV_0468	CV_RS02290	GNAT family N-acetyltransferase	-1.66699	1.76702e-10
CV_RS02295	CV0469,CV_0469	CV_RS02295	hypothetical protein	-2.1868	3.52263e-11
CV_RS02300	CV0470,CV_0470	CV_RS02300	tail fiber protein	-1.79382	0.000109433
CV_RS02310	CV0472,CV_0472	CV_RS02310	response regulator	-1.09794	5.87977e-06
CV_RS02395	CV0485,CV_0485	rfaE2	D-glycero-beta-D-manno-heptose 1-phosphate adenylyltransferase	1.43836	0.00351245
CV_RS02400	CV0486,CV_0486	CV_RS02400	biotin--[acetyl-CoA-carboxylase] ligase	1.31331	3.39977e-07
CV_RS02420	CV0490,CV_0490	speB	agmatinase	1.24303	0.00114254
CV_RS02535	CV0515,CV_0515	CV_RS02535	glycosyltransferase	-2.16775	0.00433546
CV_RS02560	CV0520,CV_0520	CV_RS02560	carbonic anhydrase	1.06927	0.00600816
CV_RS02565	CV0521,CV_0521	CV_RS02565	hypothetical protein	3.26901	8.29753e-07
CV_RS02630	CV0535,CV_0535	CV_RS02630	hypothetical protein	-1.14965	0.00267024
CV_RS02640	CV0537,CV_0537	CV_RS02640	response regulator	-1.353	8.1106e-05
CV_RS02645	CV0538,CV_0538	CV_RS02645	hypothetical protein	-3.5295	1.16116e-05
CV_RS02650	CV0539,CV_0539	CV_RS02650	MarR family transcriptional regulator	-1.61549	7.79188e-06
CV_RS02655	CV0540,CV_0540	CV_RS02655	cysteine hydrolase	-1.78625	1.50592e-06
CV_RS02660	CV0541,CV_0541	CV_RS02660	FUSC family protein	-2.09731	4.47042e-06
CV_RS02710	CV0553,CV_0553	CV_RS02710	lytic polysaccharide monooxygenase	-4.99651	2.92535e-15
CV_RS02715	CV0554,CV_0554	CV_RS02715	lytic polysaccharide monooxygenase	-4.48045	4.88049e-07
CV_RS02780	CV0567,CV_0567	CV_RS02780	hypothetical protein	-3.25776	3.64385e-07
CV_RS02785	CV0568,CV_0568	CV_RS02785	chorismate-binding protein	-2.99194	2.28117e-08
CV_RS02790	CV0569,CV_0569	CV_RS02790	queuosine precursor transporter	-3.36291	6.06274e-13
CV_RS02795	CV0570,CV_0570	CV_RS02795	helix-turn-helix transcriptional regulator	-4.1486	1.53619e-91
CV_RS02800	CV0572,CV_0572	CV_RS02800	phosphohydrolase	-1.66739	2.21896e-09
CV_RS02835	CV0579,CV_0579	CV_RS02835	carboxymuconolactone decarboxylase family protein	-2.50097	2.13723e-27
CV_RS02885	CV0589,CV_0589	CV_RS02885	hypothetical protein	1.23332	9.88547e-24
CV_RS02890	CV0590,CV_0590	CV_RS02890	hypothetical protein	1.52862	9.73384e-17
CV_RS02900	CV0592,CV_0592	CV_RS02900	DUF2860 domain-containing protein	-1.82681	7.70647e-09
CV_RS02905	CV0593,CV_0593	CV_RS02905	response regulator	-1.47055	1.98373e-06
CV_RS02910	CV0594,CV_0594	CV_RS02910	sensor histidine kinase	-1.498	4.05874e-05
CV_RS02920	CV0596,CV_0596	CV_RS02920	hypothetical protein	-1.37742	0.000823239
CV_RS02925	CV0597,CV_0597	CV_RS02925	hypothetical protein	-2.52354	5.73787e-11
CV_RS02940	CV0600,CV_0600	ctaD	cytochrome c oxidase subunit I	-2.28187	1.837e-05
CV_RS02960	CV0604,CV_0604	CV_RS02960	hypothetical protein	-1.26102	1.4407e-12
CV_RS02975	CV0607,CV_0607	CV_RS02975	protoheme IX farnesyltransferase	-1.1233	0.000617437
CV_RS02995	CV0611,CV_0611	hisD	histidinol dehydrogenase	1.17728	5.47543e-09
CV_RS03075	CV0627,CV_0627	CV_RS03075	MCP four helix bundle domain-containing protein	2.61954	2.01474e-06
CV_RS03120	CV0636,CV_0636	CV_RS03120	hypothetical protein	-2.94489	0.0023968
CV_RS03125	CV0637,CV_0637	CV_RS03125	hypothetical protein	-2.13872	1.93071e-05
CV_RS03160	CV0651,CV_0651	CV_RS03160	tyrosine-type recombinase/integrase	1.80286	2.5826e-06
CV_RS03215	CV0661,CV_0661	mnmG	tRNA uridine-5-carboxymethylaminomethyl(34) synthesis enzyme MnmG	1.13404	6.15269e-22
CV_RS03280	CV0674,CV_0674	glmU	bifunctional UDP-N-acetylglucosamine diphosphorylase/glucosamine-1-phosphate N-acetyltransferase GlmU	1.34201	1.19844e-06
CV_RS03365	CV0694,CV_0694	CV_RS03365	patatin-like phospholipase family protein	-1.61253	5.61742e-06
CV_RS03370	CV0695,CV_0695	CV_RS03370	3-hydroxybutyrate dehydrogenase	-1.72497	1.35375e-09
CV_RS03435	CV0708,CV_0708	CV_RS03435	DHA2 family efflux MFS transporter permease subunit	-2.84068	0.000169005
CV_RS03440	CV0709,CV_0709	CV_RS03440	HlyD family secretion protein	-4.61961	5.39057e-10
CV_RS03445	CV0710,CV_0710	CV_RS03445	efflux transporter outer membrane subunit	-3.92727	2.80494e-06
CV_RS03480	CV0717,CV_0717	CV_RS03480	hypothetical protein	-2.51895	5.18859e-07
CV_RS03485	CV0718,CV_0718	CV_RS03485	poly(3-hydroxybutyrate) depolymerase	-1.91345	1.53764e-10
CV_RS03500	CV0721,CV_0721	CV_RS03500	RebB family R body protein	-2.7641	3.76633e-15
CV_RS03505	CV0722,CV_0722	CV_RS03505	RebB family R body protein	-3.4432	1.55614e-14
CV_RS03510	CV0723,CV_0723	CV_RS03510	RebB family R body protein	-3.3334	7.23468e-06
CV_RS03515	CV0724,CV_0724	CV_RS03515	RebB family R body protein	-4.14796	3.12659e-06
CV_RS03520	CV0725,CV_0725	CV_RS03520	hypothetical protein	-2.9729	4.43527e-19
CV_RS03530	CV0727,CV_0727	CV_RS03530	lysozyme	-1.01534	3.64432e-16
CV_RS03535	CV0728,CV_0728	CV_RS03535	hypothetical protein	-2.19533	1.24351e-15
CV_RS03540	CV0729,CV_0729	CV_RS03540	polyhydroxybutyrate depolymerase	-2.03671	3.3066e-21
CV_RS03555	CV0732,CV_0732	CV_RS03555	hypothetical protein	-4.94803	6.76662e-07
CV_RS03560	CV0733,CV_0733	CV_RS03560	RebB family R body protein	-4.26477	0.000694658
CV_RS03565	CV0734,CV_0734	CV_RS03565	DUF4239 domain-containing protein	-5.73666	0.000292632
CV_RS03570	CV0735,CV_0735	CV_RS03570	DUF2589 domain-containing protein	-4.43302	4.84109e-08
CV_RS03575	CV0736,CV_0736	CV_RS03575	DUF2589 domain-containing protein	-3.90045	7.23824e-28
CV_RS03585	CV0737,CV_0737	CV_RS03585	RNA polymerase sigma factor	-5.63353	8.98211e-11
CV_RS03615	CV0742,CV_0742	CV_RS03615	nucleoid-associated protein	1.20177	1.00715e-07
CV_RS03620	CV0743,CV_0743	CV_RS03620	hypothetical protein	-1.29315	9.32908e-05
CV_RS03625	CV0744,CV_0744	CV_RS03625	DUF805 domain-containing protein	-1.55368	7.46535e-06
CV_RS03675	CV0753,CV_0753	CV_RS03675	hypothetical protein	-4.20629	0.00425293
CV_RS03680	CV0754,CV_0754	CV_RS03680	hypothetical protein	-2.64196	0.000267336
CV_RS03685	CV0755,CV_0755	CV_RS03685	hypothetical protein	-1.91973	1.66737e-05
CV_RS03690	CV0756,CV_0756	CV_RS03690	hypothetical protein	-2.00992	0.009792
CV_RS03740	NA	CV_RS03740	hypothetical protein	1.49739	6.48991e-07
CV_RS03750	CV0767,CV_0767	CV_RS03750	EmrA/EmrK family multidrug efflux transporter periplasmic adaptor subunit	1.53361	2.47042e-16
CV_RS03755	CV0768,CV_0768	CV_RS03755	efflux transporter outer membrane subunit	1.45909	1.08021e-15
CV_RS03865	CV0788,CV_0788	CV_RS03865	TIGR01212 family radical SAM protein	3.38831	2.38864e-06
CV_RS03875	CV0790,CV_0790	CV_RS03875	sulfoxide reductase heme-binding subunit YedZ	-1.03832	1.5565e-09
CV_RS03930	CV0801,CV_0801	CV_RS03930	MFS transporter	-1.8694	0.000666844
CV_RS03935	CV0803,CV_0803	hemA	5-aminolevulinate synthase	-2.73858	0.000250361
CV_RS03940	CV0804,CV_0804	CV_RS03940	TauD/TfdA family dioxygenase	-1.34423	0.000277329
CV_RS03945	CV0805,CV_0805	CV_RS03945	ketoacyl-ACP synthase III family protein	-1.49172	0.000144002
CV_RS03950	CV0806,CV_0806	CV_RS03950	ATP-grasp domain-containing protein	-1.20061	0.0023968
CV_RS03960	CV0808,CV_0808	CV_RS03960	NADP-dependent oxidoreductase	-1.83548	8.01604e-11
CV_RS03975	CV0811,CV_0811	CV_RS03975	DUF3025 domain-containing protein	1.11499	0.00213672
CV_RS04015	CV0819,CV_0819	CV_RS04015	NAD-dependent epimerase/dehydratase family protein	1.13857	0.00454905
CV_RS04040	CV0824,CV_0824	CV_RS04040	glycosyltransferase family 4 protein	1.22252	0.00222627
CV_RS04045	CV0825,CV_0825	msbA	lipid A export permease/ATP-binding protein MsbA	1.08696	1.10912e-13
CV_RS04125	NA	CV_RS04125	EAL domain-containing protein	1.39175	0.00508271
CV_RS04140	CV0847,CV_0847	ispB	octaprenyl diphosphate synthase	1.5151	2.30396e-05
CV_RS04145	CV0848,CV_0848	rplU	50S ribosomal protein L21	1.50551	2.69227e-06
CV_RS04150	CV0849,CV_0849	rpmA	50S ribosomal protein L27	1.26972	5.58841e-05
CV_RS04155	CV0850,CV_0850	obgE	GTPase ObgE	1.20494	0.0033569
CV_RS04165	CV0853,CV_0853	hisQ	histidine ABC transporter permease HisQ	1.49996	1.76918e-07
CV_RS04170	CV0854,CV_0854	CV_RS04170	ABC transporter permease	1.81166	1.56814e-05
CV_RS04175	CV0855,CV_0855	CV_RS04175	ATP-binding cassette domain-containing protein	1.89367	0.00309296
CV_RS04220	CV0864,CV_0864	CV_RS04220	haloacid dehalogenase type II	-1.6774	2.28098e-06
CV_RS04235	CV0867,CV_0867	CV_RS04235	superoxide dismutase	-5.71382	6.94624e-07
CV_RS04240	CV0868,CV_0868	CV_RS04240	DUF1842 domain-containing protein	-6.59289	3.59079e-11
CV_RS04245	CV0870,CV_0870	tpx	thiol peroxidase	-2.06003	5.95659e-09
CV_RS04250	CV0871,CV_0871	CV_RS04250	APC family permease	1.05024	4.96206e-14
CV_RS04310	CV0884,CV_0884	CV_RS04310	methyltransferase domain-containing protein	2.09432	3.351e-63
CV_RS04315	CV0885,CV_0885	CV_RS04315	hypothetical protein	1.30875	8.52221e-30
CV_RS04355	CV0895,CV_0895	CV_RS04355	TonB-dependent copper receptor	-3.88982	0.00867973
CV_RS04360	CV0896,CV_0896	CV_RS04360	HAMP domain-containing histidine kinase	-3.3985	0.00010653
CV_RS04365	CV0897,CV_0897	CV_RS04365	response regulator	-3.50991	1.35619e-05
CV_RS04405	CV0905,CV_0905	CV_RS04405	glutathione S-transferase family protein	1.45769	3.25268e-19
CV_RS04495	CV0922,CV_0922	CV_RS04495	chromate transporter	-1.0299	8.45369e-22
CV_RS04550	CV0934,CV_0934	CV_RS04550	inorganic phosphate transporter	2.34818	7.02954e-22
CV_RS04640	CV0951,CV_0951	nuoK	NADH-quinone oxidoreductase subunit NuoK	1.06822	0.00403582
CV_RS04645	CV0952,CV_0952	nuoL	NADH-quinone oxidoreductase subunit L	1.0161	0.000152254
CV_RS04650	CV0953,CV_0953	CV_RS04650	NADH-quinone oxidoreductase subunit M	1.0359	1.70564e-09
CV_RS04665	CV0956,CV_0956	CV_RS04665	ribonuclease T2	-1.13289	1.47796e-05
CV_RS04670	CV0960,CV_0960	CV_RS04670	ribonuclease T2	-1.75751	3.50655e-06
CV_RS04675	CV0961,CV_0961	CV_RS04675	lipid A biosynthesis lauroyl acyltransferase	1.0618	4.93665e-07
CV_RS04700	CV0966,CV_0966	metF	methylenetetrahydrofolate reductase [NAD(P)H]	-1.33615	3.17667e-09
CV_RS04755	CV0975,CV_0975	CV_RS04755	CesT family type III secretion system chaperone	2.27642	2.06797e-10
CV_RS04770	CV0979,CV_0979	ptsG	PTS glucose transporter subunit IIBC	1.03149	0.00733155
CV_RS04805	CV0985,CV_0985	accC	acetyl-CoA carboxylase biotin carboxylase subunit	1.22578	0.000305097
CV_RS04810	CV0986,CV_0986	CV_RS04810	acetyl-CoA carboxylase biotin carboxyl carrier protein	1.1014	3.05122e-18
CV_RS04820	CV0988,CV_0988	queA	tRNA preQ1(34) S-adenosylmethionine ribosyltransferase-isomerase QueA	1.03869	7.19749e-08
CV_RS04825	NA	CV_RS04825	DUF971 domain-containing protein	1.21927	0.000331433
CV_RS04850	CV0993,CV_0993	CV_RS04850	MFS transporter	-1.16877	0.000435196
CV_RS04915	CV1005,CV_1005	CV_RS04915	cation transporter	2.03851	0.00100621
CV_RS05000	CV1019,CV_1019	CV_RS05000	TonB-dependent receptor	-3.2881	0.00373561
CV_RS05120	CV1039,CV_1039	CV_RS05120	cytochrome c5 family protein	-2.35266	0.00308637
CV_RS05125	CV1040,CV_1040	CV_RS05125	FAD-binding protein	-2.48614	0.000326088
CV_RS05130	CV1041,CV_1041	CV_RS05130	DSD1 family PLP-dependent enzyme	-2.62487	5.14791e-05
CV_RS05165	CV1050,CV_1050	CV_RS05165	hypothetical protein	-1.81701	1.2111e-06
CV_RS05170	CV1052,CV_1052	CV_RS05170	hypothetical protein	-2.80689	0.000362727
CV_RS05175	NA	CV_RS05175	hypothetical protein	-1.56543	6.54899e-17
CV_RS05195	CV1060,CV_1060	lysS	lysine--tRNA ligase	1.11494	1.55735e-10
CV_RS05275	CV1077,CV_1077	CV_RS05275	TetR/AcrR family transcriptional regulator	1.03731	2.32015e-08
CV_RS05280	CV1078,CV_1078	CV_RS05280	MFS transporter	1.46354	4.90135e-18
CV_RS05290	CV1080,CV_1080	CV_RS05290	methyl-accepting chemotaxis protein	1.19814	0.000363105
CV_RS05365	CV1095,CV_1095	iscR	Fe-S cluster assembly transcriptional regulator IscR	-1.45635	5.25095e-06
CV_RS05380	CV1098,CV_1098	CV_RS05380	ABC transporter permease subunit	1.36327	0.000557737
CV_RS05400	CV1102,CV_1102	CV_RS05400	VOC family protein	-1.54679	5.97041e-05
CV_RS05515	CV1121,CV_1121	acnA	aconitate hydratase AcnA	-1.98098	4.06312e-06
CV_RS05565	CV1132,CV_1132	CV_RS05565	FAD-dependent monooxygenase	1.04577	6.9254e-05
CV_RS05590	CV1137,CV_1137	adhE	bifunctional acetaldehyde-CoA/alcohol dehydrogenase	1.93978	4.7578e-08
CV_RS05625	CV1144,CV_1144	CV_RS05625	DinB family protein	-3.47475	4.33715e-10
CV_RS05665	CV1153,CV_1153	CV_RS05665	Cd(II)/Pb(II)-responsive transcriptional regulator	-1.5354	7.09745e-09
CV_RS05670	CV1154,CV_1154	cadA	cadmium-translocating P-type ATPase	-1.4661	3.33152e-06
CV_RS05680	CV1156,CV_1156	CV_RS05680	acyl-CoA thioesterase	2.19313	1.21694e-17
CV_RS05685	CV1157,CV_1157	CV_RS05685	TIGR01621 family pseudouridine synthase	1.37966	3.87078e-38
CV_RS05710	CV1162,CV_1162	CV_RS05710	peptide MFS transporter	2.16736	4.46042e-12
CV_RS05805	CV1182,CV_1182	CV_RS05805	reactive intermediate/imine deaminase	2.33064	3.30553e-06
CV_RS05825	CV1186,CV_1186	eat	ethanolamine permease	-1.05003	4.94133e-10
CV_RS05840	CV1189,CV_1189	CV_RS05840	response regulator	-1.49538	0.00258593
CV_RS05845	CV1190,CV_1190	CV_RS05845	response regulator	-1.44442	2.58379e-10
CV_RS05855	CV1194,CV_1194	CV_RS05855	ABC transporter permease	1.23776	1.7445e-10
CV_RS05865	CV1196,CV_1196	CV_RS05865	ABC transporter permease	1.11415	0.000337923
CV_RS05870	CV1197,CV_1197	CV_RS05870	ABC transporter ATP-binding protein	1.44178	0.000320606
CV_RS05905	CV1205,CV_1205	CV_RS05905	MFS transporter	1.42082	4.37879e-06
CV_RS05975	CV1222,CV_1222	CV_RS05975	aldehyde dehydrogenase	-2.16177	0.0025026
CV_RS05980	CV1224,CV_1224	CV_RS05980	CRISPR-associated helicase/endonuclease Cas3	-1.45967	0.0045838
CV_RS05985	CV1225,CV_1225	cas5c	type I-C CRISPR-associated protein Cas5	-1.11393	0.00123892
CV_RS05990	CV1226,CV_1226	cas8c	type I-C CRISPR-associated protein Cas8c/Csd1	-1.18352	0.00047149
CV_RS05995	CV1227,CV_1227	cas7c	type I-C CRISPR-associated protein Cas7/Csd2	-1.3328	7.75654e-07
CV_RS06000	CV1228,CV_1228	cas4	CRISPR-associated protein Cas4	-1.66334	2.13721e-11
CV_RS06005	CV1229,CV_1229	cas1c	type I-C CRISPR-associated endonuclease Cas1	-1.65945	2.01858e-08
CV_RS06010	CV1230,CV_1230	cas2	CRISPR-associated endonuclease Cas2	-1.68913	3.21624e-17
CV_RS06145	CV1269,CV_1269	CV_RS06145	peptidase	2.55015	1.43071e-14
CV_RS06165	CV1273,CV_1273	CV_RS06165	amino acid ABC transporter permease	-3.32286	8.78247e-08
CV_RS06170	CV1274,CV_1274	CV_RS06170	amino acid ABC transporter permease	-2.8117	2.01254e-08
CV_RS06175	CV1275,CV_1275	CV_RS06175	ABC transporter substrate-binding protein	-3.36744	2.58302e-13
CV_RS06220	CV1284,CV_1284	CV_RS06220	hydrolase	-2.10432	6.48814e-12
CV_RS06225	CV1285,CV_1285	CV_RS06225	amidohydrolase	-1.5617	6.90703e-19
CV_RS06230	CV1286,CV_1286	CV_RS06230	serine hydroxymethyltransferase	1.06811	2.11299e-10
CV_RS06290	CV1297,CV_1297	CV_RS06290	hypothetical protein	-1.19908	1.51568e-11
CV_RS06295	CV1298,CV_1298	CV_RS06295	hypothetical protein	1.39426	1.70412e-08
CV_RS06300	CV1299,CV_1299	CV_RS06300	MHS family MFS transporter	-1.23122	0.000391139
CV_RS06305	CV1300,CV_1300	CV_RS06305	GMC family oxidoreductase N-terminal domain-containing protein	-1.39232	0.000609113
CV_RS06375	CV1308,CV_1308	CV_RS06375	type III secretion system effector phosphothreonine lyase	1.0813	1.10912e-13
CV_RS06390	CV1311,CV_1311	CV_RS06390	hypothetical protein	-1.33624	3.65676e-09
CV_RS06430	CV1318,CV_1318	htpG	molecular chaperone HtpG	1.17595	4.26548e-06
CV_RS06465	CV1324,CV_1324	CV_RS06465	OsmC family protein	-1.58407	0.000468287
CV_RS06470	CV1325,CV_1325	CV_RS06470	thioredoxin family protein	-1.44414	9.23099e-08
CV_RS06475	CV1326,CV_1326	CV_RS06475	hypothetical protein	-1.37762	2.94809e-08
CV_RS06525	CV1340,CV_1340	CV_RS06525	trypsin-like serine protease	-2.18021	4.06827e-13
CV_RS06550	CV1345,CV_1345	secD	protein translocase subunit SecD	1.17841	0.00303281
CV_RS06570	CV1348,CV_1348	thrS	threonine--tRNA ligase	1.11171	9.6985e-06
CV_RS06715	CV1373,CV_1373	rimO	30S ribosomal protein S12 methylthiotransferase RimO	1.04561	0.000855419
CV_RS06815	CV1395,CV_1395	CV_RS06815	galactose mutarotase	-2.73893	1.62654e-09
CV_RS06820	CV1396,CV_1396	CV_RS06820	ABC transporter substrate-binding protein	-3.41378	8.53527e-07
CV_RS06825	CV1397,CV_1397	CV_RS06825	HAD family phosphatase	-2.85113	2.41687e-11
CV_RS06830	CV1398,CV_1398	CV_RS06830	MFS transporter	-3.72428	0.00952394
CV_RS06835	CV1399,CV_1399	CV_RS06835	NUDIX domain-containing protein	-4.12264	5.13051e-05
CV_RS06840	CV1400,CV_1400	mtnP	S-methyl-5'-thioadenosine phosphorylase	-4.54724	0.00183762
CV_RS06845	CV1401,CV_1401	CV_RS06845	fatty acid desaturase	-5.38281	1.5565e-09
CV_RS06850	CV1402,CV_1402	CV_RS06850	HAD family hydrolase	-6.63154	0.00285827
CV_RS06855	CV1403,CV_1403	CV_RS06855	FAD-dependent oxidoreductase	-5.75545	1.85621e-10
CV_RS06860	CV1404,CV_1404	CV_RS06860	DegT/DnrJ/EryC1/StrS family aminotransferase	-7.75424	1.04925e-12
CV_RS06865	CV1405,CV_1405	CV_RS06865	NUDIX hydrolase	-5.71815	1.86825e-07
CV_RS06870	CV1406,CV_1406	CV_RS06870	DegT/DnrJ/EryC1/StrS family aminotransferase	-5.16709	4.89368e-10
CV_RS06875	CV1407,CV_1407	CV_RS06875	Gfo/Idh/MocA family oxidoreductase	-6.24859	2.80152e-17
CV_RS06880	CV1408,CV_1408	CV_RS06880	L-serine ammonia-lyase	4.92267	9.41664e-20
CV_RS06885	CV1409,CV_1409	CV_RS06885	HAAAP family serine/threonine permease	4.20628	8.61577e-13
CV_RS06890	CV1411,CV_1411	CV_RS06890	formate transporter FocA	2.49075	9.40491e-07
CV_RS06905	CV1414,CV_1414	CV_RS06905	copper homeostasis protein CutC	-1.27309	4.25999e-24
CV_RS06910	CV1415,CV_1415	ggt	gamma-glutamyltransferase	-1.20847	3.75281e-12
CV_RS06915	CV1416,CV_1416	CV_RS06915	GNAT family N-acetyltransferase	-1.2783	5.32833e-12
CV_RS06925	CV1418,CV_1418	CV_RS06925	response regulator transcription factor	-1.17567	3.442e-32
CV_RS06985	CV1431,CV_1431	CV_RS06985	RHS repeat protein	-3.73155	1.77837e-18
CV_RS07000	CV1434,CV_1434	CV_RS07000	DUF1304 domain-containing protein	-1.54257	3.96568e-34
CV_RS07010	CV1436,CV_1436	CV_RS07010	aspartate aminotransferase family protein	-1.02918	3.94541e-30
CV_RS07025	CV1439,CV_1439	CV_RS07025	SRPBCC family protein	-1.58733	1.63371e-08
CV_RS07085	CV1451,CV_1451	CV_RS07085	PLP-dependent aminotransferase family protein	-1.11954	8.97699e-05
CV_RS07090	CV1452,CV_1452	ccoG	cytochrome c oxidase accessory protein CcoG	-1.19054	7.74879e-10
CV_RS07150	CV1464,CV_1464	truB	tRNA pseudouridine(55) synthase TruB	1.23467	1.35268e-11
CV_RS07155	CV1465,CV_1465	rpsO	30S ribosomal protein S15	1.07826	8.88292e-06
CV_RS07165	CV1467,CV_1467	CV_RS07165	hypothetical protein	2.00221	9.13994e-14
CV_RS07190	CV1473,CV_1473	CV_RS07190	phage tail assembly protein	-3.60604	2.1936e-32
CV_RS07240	CV1484,CV_1484	CV_RS07240	(2,3-dihydroxybenzoyl)adenylate synthase	-1.90053	6.80344e-12
CV_RS07245	CV1485,CV_1485	CV_RS07245	isochorismate synthase	-2.4399	0.00064998
CV_RS07250	CV1486,CV_1486	CV_RS07250	non-ribosomal peptide synthetase	-1.82605	5.59283e-12
CV_RS07255	CV1487,CV_1487	CV_RS07255	ABC transporter ATP-binding protein	-2.79464	2.63796e-07
CV_RS07260	CV1488,CV_1488	CV_RS07260	iron ABC transporter permease	-2.55733	1.50341e-05
CV_RS07265	CV1489,CV_1489	CV_RS07265	ABC transporter substrate-binding protein	-2.1568	4.14546e-09
CV_RS07270	CV1490,CV_1490	CV_RS07270	DUF2218 domain-containing protein	-2.46618	0.000403344
CV_RS07275	CV1491,CV_1491	CV_RS07275	TonB-dependent receptor	-2.83894	0.00364918
CV_RS07320	CV1503,CV_1503	CV_RS07320	branched-chain amino acid ABC transporter permease	1.39876	1.22761e-16
CV_RS07325	CV1504,CV_1504	CV_RS07325	ABC transporter ATP-binding protein	1.1574	3.19537e-05
CV_RS07455	CV1530,CV_1530	pta	phosphate acetyltransferase	1.54065	0.00017284
CV_RS07460	CV1531,CV_1531	CV_RS07460	acetate kinase	1.98685	1.19479e-07
CV_RS07465	CV1532,CV_1532	CV_RS07465	aromatic ring-hydroxylating dioxygenase subunit alpha	1.48868	0.000319466
CV_RS07485	CV1536,CV_1536	CV_RS07485	STAS/SEC14 domain-containing protein	1.40445	2.50215e-08
CV_RS07490	CV1537,CV_1537	CV_RS07490	RNA-binding transcriptional accessory protein	1.74908	1.16262e-05
CV_RS07535	CV1541,CV_1541	CV_RS07535	beta-ketoacyl-[acyl-carrier-protein] synthase family protein	-4.96463	2.88638e-06
CV_RS07545	CV1543,CV_1543	CV_RS07545	hypothetical protein	-3.27455	2.44307e-06
CV_RS07550	CV1544,CV_1544	CV_RS07550	diiron oxygenase	-3.36875	2.28142e-08
CV_RS07555	CV1545,CV_1545	CV_RS07555	NAD(P)/FAD-dependent oxidoreductase	-3.13747	1.32989e-05
CV_RS07560	CV1546,CV_1546	fabG	3-oxoacyl-ACP reductase FabG	-1.36859	2.78586e-05
CV_RS07565	CV1547,CV_1547	CV_RS07565	ferredoxin family protein	-1.68722	0.000727444
CV_RS07580	CV1550,CV_1550	CV_RS07580	hypothetical protein	-1.49542	1.95983e-06
CV_RS07585	CV1551,CV_1551	CV_RS07585	DUF4180 domain-containing protein	-2.29035	0.000925618
CV_RS07590	CV1552,CV_1552	CV_RS07590	hypothetical protein	-1.24726	1.05188e-06
CV_RS07595	CV1553,CV_1553	CV_RS07595	enoyl-CoA hydratase/isomerase family protein	-1.05832	5.32571e-11
CV_RS07600	CV1554,CV_1554	CV_RS07600	VOC family protein	-1.32593	1.79074e-19
CV_RS07695	CV1573,CV_1573	CV_RS07695	HoxN/HupN/NixA family nickel/cobalt transporter	-1.13936	1.08323e-08
CV_RS07720	CV1578,CV_1578	CV_RS07720	EAL domain-containing response regulator	2.00203	1.60416e-08
CV_RS07780	CV1590,CV_1590	CV_RS07780	MAPEG family protein	-1.57089	1.84403e-14
CV_RS07795	CV1593,CV_1593	CV_RS07795	MATE family efflux transporter	1.22529	1.27257e-13
CV_RS07825	CV1599,CV_1599	kdpA	potassium-transporting ATPase subunit KdpA	-1.12603	9.6985e-06
CV_RS07835	CV1601,CV_1601	CV_RS07835	sulfite exporter TauE/SafE family protein	-3.43916	3.11336e-06
CV_RS07940	CV1620,CV_1620	CV_RS07940	EAL domain-containing protein	-1.34459	7.72893e-05
CV_RS07975	CV1626,CV_1626	CV_RS07975	efflux RND transporter permease subunit	-1.24921	2.02341e-08
CV_RS08005	CV1632,CV_1632	pcnB	polynucleotide adenylyltransferase PcnB	1.09675	0.00010589
CV_RS08010	CV1633,CV_1633	folK	2-amino-4-hydroxy-6-hydroxymethyldihydropteridine diphosphokinase	1.0972	3.12659e-06
CV_RS08015	CV1634,CV_1634	CV_RS08015	deoxynucleoside kinase	1.11095	3.29854e-07
CV_RS08050	CV1641,CV_1641	aceA	isocitrate lyase	-1.33605	0.00212577
CV_RS08075	CV1646,CV_1646	CV_RS08075	porin	1.26403	9.73568e-08
CV_RS08105	CV1653,CV_1653	hemG	protoporphyrinogen oxidase	3.37771	3.03606e-05
CV_RS08115	CV1655,CV_1655	CV_RS08115	hypothetical protein	1.26958	0.00215952
CV_RS08120	CV1656,CV_1656	CV_RS08120	glycine--tRNA ligase subunit beta	1.20279	0.00212764
CV_RS08145	CV1661,CV_1661	CV_RS08145	sodium:proton antiporter	1.4095	2.30396e-05
CV_RS08155	CV1663,CV_1663	CV_RS08155	hypothetical protein	4.98293	1.39575e-05
CV_RS08160	CV1664,CV_1664	yehT	two-component system response regulator BtsR	5.26635	4.31044e-05
CV_RS08165	CV1665,CV_1665	CV_RS08165	sensor histidine kinase	6.28929	0.00134998
CV_RS08175	CV1667,CV_1667	CV_RS08175	sensor domain-containing diguanylate cyclase	1.48993	0.00546755
CV_RS08230	CV1678,CV_1678	CV_RS08230	ABC transporter ATP-binding protein	-1.81645	0.000417058
CV_RS08240	CV1680,CV_1680	CV_RS08240	ABC transporter permease subunit	-2.49056	4.53048e-13
CV_RS08245	CV1681,CV_1681	CV_RS08245	ABC transporter substrate-binding protein	-1.66535	0.00396907
CV_RS08250	CV1682,CV_1682	hcnC	cyanide-forming glycine dehydrogenase subunit HcnC	-2.42379	4.72515e-14
CV_RS08255	CV1683,CV_1683	CV_RS08255	NAD(P)/FAD-dependent oxidoreductase	-2.64666	7.23468e-06
CV_RS08260	NA	hcnA	cyanide-forming glycine dehydrogenase subunit HcnA	-2.55645	0.0017991
CV_RS08265	CV1685,CV_1685	CV_RS08265	hypothetical protein	-1.05238	7.37131e-05
CV_RS08435	CV1720,CV_1720	ppk2	polyphosphate kinase 2	1.01508	4.73976e-10
CV_RS08485	CV1730,CV_1730	CV_RS08485	HD-GYP domain-containing protein	-1.78207	9.2722e-30
CV_RS08490	CV1731,CV_1731	CV_RS08490	GNAT family N-acetyltransferase	-1.42844	8.07529e-40
CV_RS08535	CV1741,CV_1741	CV_RS08535	class I SAM-dependent methyltransferase	-1.16726	0.00103288
CV_RS08540	CV1742,CV_1742	CV_RS08540	glutamine--tRNA ligase/YqeY domain fusion protein	1.38778	0.00436315
CV_RS08550	CV1744,CV_1744	CV_RS08550	fucose-binding lectin II	-2.82197	0.00929524
CV_RS08560	CV1746,CV_1746	CV_RS08560	cysteine--tRNA ligase	1.16215	1.73428e-05
CV_RS08565	CV1747,CV_1747	rpmE	50S ribosomal protein L31	1.59268	3.12038e-16
CV_RS08575	CV1751,CV_1751	cas6f	type I-F CRISPR-associated endoribonuclease Cas6/Csy4	-2.77795	3.60087e-29
CV_RS08580	CV1752,CV_1752	csy3	type I-F CRISPR-associated protein Csy3	-2.44426	0.000131029
CV_RS08585	CV1753,CV_1753	csy2	type I-F CRISPR-associated protein Csy2	-2.37766	0.000316692
CV_RS08590	CV1754,CV_1754	csy1	type I-F CRISPR-associated protein Csy1	-2.19944	0.00437309
CV_RS08595	CV1755,CV_1755	cas3f	type I-F CRISPR-associated helicase Cas3	1.27163	0.000636805
CV_RS08670	CV1770,CV_1770	CV_RS08670	response regulator transcription factor	1.31703	0.000116968
CV_RS08675	CV1771,CV_1771	CV_RS08675	sensor histidine kinase	1.01774	8.03385e-05
CV_RS08715	CV1779,CV_1779	CV_RS08715	MerR family DNA-binding transcriptional regulator	1.18387	1.41748e-19
CV_RS08735	CV1783,CV_1783	CV_RS08735	DUF5610 domain-containing protein	-1.42634	3.3063e-06
CV_RS08740	CV1784,CV_1784	CV_RS08740	DUF5610 domain-containing protein	-1.23415	5.45198e-08
CV_RS08765	CV1789,CV_1789	CV_RS08765	PrkA family serine protein kinase	-1.2784	2.86878e-13
CV_RS08770	CV1790,CV_1790	CV_RS08770	YeaH/YhbH family protein	-1.0032	1.002e-11
CV_RS08775	CV1791,CV_1791	CV_RS08775	SpoVR family protein	-1.17901	1.98126e-09
CV_RS08790	CV1794,CV_1794	CV_RS08790	iron ABC transporter permease	1.0567	1.54451e-11
CV_RS08830	NA	CV_RS08830	FAD-dependent monooxygenase	-1.47561	0.000802714
CV_RS08925	CV1821,CV_1821	CV_RS08925	hypothetical protein	-2.00608	0.00184617
CV_RS08940	CV1824,CV_1824	CV_RS08940	serine dehydratase subunit alpha family protein	2.841	0.00417147
CV_RS08955	CV1827,CV_1827	CV_RS08955	CysB family HTH-type transcriptional regulator	-2.89501	9.66311e-05
CV_RS08960	CV1828,CV_1828	CV_RS08960	sulfate ABC transporter ATP-binding protein	-2.86856	0.000196694
CV_RS08970	CV1830,CV_1830	cysT	sulfate ABC transporter permease subunit CysT	-3.0672	0.00141827
CV_RS08975	CV1832,CV_1832	CV_RS08975	sulfate ABC transporter substrate-binding protein	-4.53666	3.52352e-07
CV_RS08980	CV1833,CV_1833	CV_RS08980	EAL domain-containing protein	-2.33379	4.6366e-06
CV_RS09090	CV1858,CV_1858	CV_RS09090	hypothetical protein	-1.85892	1.81046e-07
CV_RS09130	CV1869,CV_1869	CV_RS09130	response regulator transcription factor	1.2322	0.00780645
CV_RS09190	CV1884,CV_1884	CV_RS09190	amidohydrolase	-4.49831	0.0020685
CV_RS09235	CV1893,CV_1893	uvrA	excinuclease ABC subunit UvrA	1.21679	8.74493e-28
CV_RS09250	CV1896,CV_1896	CV_RS09250	hypothetical protein	-1.60896	3.75322e-07
CV_RS09330	CV1913,CV_1913	CV_RS09330	winged helix-turn-helix transcriptional regulator	1.53885	3.72567e-07
CV_RS09345	CV1916,CV_1916	CV_RS09345	PAS domain-containing protein	-1.06895	0.000491855
CV_RS09415	CV1925,CV_1925	folD	bifunctional methylenetetrahydrofolate dehydrogenase/methenyltetrahydrofolate cyclohydrolase FolD	1.09757	0.000127919
CV_RS09450	CV1932,CV_1932	rlmD	23S rRNA (uracil(1939)-C(5))-methyltransferase RlmD	1.36496	2.62275e-06
CV_RS09460	CV1934,CV_1934	CV_RS09460	aminotransferase class V-fold PLP-dependent enzyme	-2.90749	5.48876e-08
CV_RS09560	CV1957,CV_1957	CV_RS09560	polyamine ABC transporter substrate-binding protein	1.49272	0.00481579
CV_RS09565	CV1958,CV_1958	CV_RS09565	ABC transporter permease subunit	2.60115	0.00783531
CV_RS09570	CV1959,CV_1959	CV_RS09570	ABC transporter permease subunit	2.49942	2.82823e-07
CV_RS09575	CV1960,CV_1960	CV_RS09575	DUF3138 family protein	2.28649	1.77377e-05
CV_RS09635	CV1975,CV_1975	CV_RS09635	efflux RND transporter periplasmic adaptor subunit	-1.20723	5.13409e-06
CV_RS09640	CV1976,CV_1976	CV_RS09640	efflux RND transporter permease subunit	-1.08843	0.00014458
CV_RS09650	CV1978,CV_1978	CV_RS09650	ABC transporter substrate-binding protein	-1.15339	0.000171808
CV_RS09665	CV1981,CV_1981	CV_RS09665	ABC transporter ATP-binding protein	-1.12261	0.0020596
CV_RS09725	CV1993,CV_1993	argF	ornithine carbamoyltransferase	1.34553	7.28151e-05
CV_RS09730	CV1994,CV_1994	CV_RS09730	argininosuccinate synthase	1.12766	0.000509538
CV_RS09770	CV2001,CV_2001	CV_RS09770	M9 family metallopeptidase N-terminal domain-containing protein	-4.37835	1.0179e-12
CV_RS09795	CV2007,CV_2007	nirK	nitrite reductase, copper-containing	5.56938	0.000206011
CV_RS09800	CV2008,CV_2008	CV_RS09800	formylglycine-generating enzyme family protein	6.06505	2.54699e-06
CV_RS09805	CV2009,CV_2009	CV_RS09805	SCO family protein	4.55578	5.0243e-11
CV_RS09825	CV2013,CV_2013	CV_RS09825	DUF3141 domain-containing protein	-1.54448	8.42784e-11
CV_RS09940	CV2036,CV_2036	CV_RS09940	redoxin family protein	-2.29712	2.9411e-06
CV_RS09945	CV2037,CV_2037	CV_RS09945	dihydrolipoyl dehydrogenase	-1.73985	0.00135668
CV_RS09950	CV2038,CV_2038	CV_RS09950	T3SS effector OspC family protein	2.14658	2.02824e-05
CV_RS09955	CV2039,CV_2039	CV_RS09955	MFS transporter	1.00851	0.000473455
CV_RS09960	CV2040,CV_2040	CV_RS09960	sodium-dependent nucleoside transporter	1.83878	5.11967e-11
CV_RS09975	CV2043,CV_2043	CV_RS09975	NAD(P)H-quinone oxidoreductase	-1.0492	7.27391e-05
CV_RS09995	CV2047,CV_2047	CV_RS09995	YajQ family cyclic di-GMP-binding protein	1.29816	6.55755e-60
CV_RS10015	CV2051,CV_2051	CV_RS10015	NAD(P)-dependent alcohol dehydrogenase	1.09706	3.42006e-23
CV_RS10210	CV2089,CV_2089	CV_RS10210	RNA helicase	1.0905	7.90723e-24
CV_RS10265	CV2100,CV_2100	CV_RS10265	hypothetical protein	1.01939	1.02949e-07
CV_RS10270	CV2101,CV_2101	CV_RS10270	helix-turn-helix domain-containing protein	-3.32093	3.8695e-23
CV_RS10330	CV2113,CV_2113	CV_RS10330	hypothetical protein	-1.07798	0.00368558
CV_RS10335	CV2114,CV_2114	CV_RS10335	phage tail protein	-2.22821	1.5565e-09
CV_RS10395	CV2123,CV_2123	CV_RS10395	phage tail assembly protein	-2.89781	0.000906048
CV_RS10405	CV2125,CV_2125	CV_RS10405	hypothetical protein	-2.55192	4.4814e-19
CV_RS10410	CV2126,CV_2126	CV_RS10410	hypothetical protein	-1.70963	0.00566481
CV_RS10420	CV2128,CV_2128	CV_RS10420	phage tail sheath subtilisin-like domain-containing protein	-1.17342	0.00029684
CV_RS10435	CV2131,CV_2131	CV_RS10435	DUF1320 domain-containing protein	-2.70962	1.30365e-06
CV_RS10440	CV2132,CV_2132	CV_RS10440	DUF2190 family protein	-3.93332	0.000649165
CV_RS10450	CV2134,CV_2134	CV_RS10450	hypothetical protein	-2.84164	0.000375218
CV_RS10455	CV2135,CV_2135	CV_RS10455	peptidase	-3.47602	0.00376275
CV_RS10510	CV2147,CV_2147	CV_RS10510	M15 family metallopeptidase	-3.56679	0.00615211
CV_RS10555	CV2157,CV_2157	CV_RS10555	AAA family ATPase	-1.82693	8.9985e-23
CV_RS10670	CV2180,CV_2180	CV_RS10670	phosphoglycolate phosphatase	1.29325	0.00454733
CV_RS10710	CV2188,CV_2188	CV_RS10710	metallophosphoesterase	1.12261	0.00086958
CV_RS10715	CV2189,CV_2189	CV_RS10715	HD domain-containing protein	1.37537	0.00629425
CV_RS10720	CV2190,CV_2190	CV_RS10720	GNAT family N-acetyltransferase	-1.20041	1.27736e-07
CV_RS10725	NA	CV_RS10725	AraC family transcriptional regulator	-1.17109	2.78192e-09
CV_RS10755	CV2196,CV_2196	rpsB	30S ribosomal protein S2	1.43985	0.00823968
CV_RS10760	CV2197,CV_2197	CV_RS10760	elongation factor Ts	1.01666	0.00281617
CV_RS10805	CV2206,CV_2206	lpxD	UDP-3-O-(3-hydroxymyristoyl)glucosamine N-acyltransferase	1.0115	0.00938836
CV_RS10835	CV2212,CV_2212	CV_RS10835	hypothetical protein	-1.12367	3.00489e-07
CV_RS10890	NA	CV_RS10890	hypothetical protein	-2.9041	8.32674e-07
CV_RS10970	CV2234,CV_2234	CV_RS10970	ABC transporter ATP-binding protein	-2.25003	1.27999e-07
CV_RS10975	CV2235,CV_2235	fepG	iron-enterobactin ABC transporter permease	-1.96493	0.000119563
CV_RS11035	CV2246,CV_2246	CV_RS11035	response regulator transcription factor	-1.88089	2.52842e-09
CV_RS11040	CV2247,CV_2247	CV_RS11040	transaldolase	-2.06238	1.36866e-12
CV_RS11045	CV2248,CV_2248	CV_RS11045	sugar MFS transporter	-1.82779	0.000142809
CV_RS11050	CV2249,CV_2249	CV_RS11050	hypothetical protein	-2.87689	0.00264199
CV_RS11075	CV2255,CV_2255	CV_RS11075	sugar O-acetyltransferase	-8.58893	0.00017767
CV_RS11080	CV2256,CV_2256	CV_RS11080	aspartate aminotransferase family protein	-7.05954	3.02436e-10
CV_RS11085	CV2257,CV_2257	CV_RS11085	hypothetical protein	-6.76304	0.0006083
CV_RS11090	CV2258,CV_2258	CV_RS11090	SDR family oxidoreductase	-6.0308	2.28117e-08
CV_RS11095	CV2259,CV_2259	CV_RS11095	DUF1349 domain-containing protein	-5.02794	0.00073305
CV_RS11100	CV2260,CV_2260	CV_RS11100	HAD-IIB family hydrolase	-4.98842	3.28362e-05
CV_RS11105	CV2261,CV_2261	CV_RS11105	methyltransferase	-3.67012	0.000339341
CV_RS11110	CV2262,CV_2262	CV_RS11110	MFS transporter	-2.64229	0.000304123
CV_RS11115	CV2264,CV_2264	CV_RS11115	hypothetical protein	-2.44873	0.00101427
CV_RS11125	CV2266,CV_2266	CV_RS11125	GDSL family lipase	1.83712	4.32102e-06
CV_RS11220	CV2292,CV_2292	CV_RS11220	hypothetical protein	2.32804	5.89849e-06
CV_RS11300	CV2309,CV_2309	CV_RS11300	PTS fructose transporter subunit IIC	-1.41417	4.79254e-06
CV_RS11305	CV2310,CV_2310	CV_RS11305	PTS fructose transporter subunit IIB	-1.36561	5.44716e-24
CV_RS11310	CV2311,CV_2311	ptsP	phosphoenolpyruvate--protein phosphotransferase	-1.42018	4.05265e-49
CV_RS11315	CV2312,CV_2312	manA	mannose-6-phosphate isomerase, class I	-1.33333	1.50313e-84
CV_RS11320	CV2313,CV_2313	CV_RS11320	helix-turn-helix transcriptional regulator	-1.40958	2.91785e-68
CV_RS11430	CV2337,CV_2337	CV_RS11430	GNAT family N-acetyltransferase	-1.14853	5.77131e-98
CV_RS11450	CV2342,CV_2342	CV_RS11450	thymidine kinase	1.75251	5.4138e-64
CV_RS11460	CV2345,CV_2345	CV_RS11460	23S rRNA (adenine(2030)-N(6))-methyltransferase RlmJ	1.45553	1.09043e-54
CV_RS11470	CV2347,CV_2347	CV_RS11470	BMP family ABC transporter substrate-binding protein	1.20708	6.0105e-46
CV_RS11475	CV2348,CV_2348	CV_RS11475	ABC transporter ATP-binding protein	1.85988	1.60313e-19
CV_RS11550	CV2362,CV_2362	CV_RS11550	FKBP-type peptidyl-prolyl cis-trans isomerase	-1.21197	2.52389e-08
CV_RS11630	CV2379,CV_2379	argE	acetylornithine deacetylase	-1.05614	6.53813e-07
CV_RS11640	CV2381,CV_2381	CV_RS11640	hypothetical protein	-1.2588	2.95975e-17
CV_RS11650	CV2383,CV_2383	CV_RS11650	hypothetical protein	-4.36411	1.67902e-32
CV_RS11665	CV2386,CV_2386	CV_RS11665	peptide chain release factor 3	1.04179	2.65257e-05
CV_RS11690	CV2391,CV_2391	nusB	transcription antitermination factor NusB	1.01955	4.63585e-05
CV_RS11780	CV2410,CV_2410	typA	translational GTPase TypA	1.14518	3.31513e-05
CV_RS11790	CV2412,CV_2412	nrdD	anaerobic ribonucleoside-triphosphate reductase	2.05253	0.000211319
CV_RS11795	CV2413,CV_2413	nrdG	anaerobic ribonucleoside-triphosphate reductase activating protein	1.48498	1.26879e-05
CV_RS11805	CV2416,CV_2416	CV_RS11805	MFS transporter	-2.16385	0.0028196
CV_RS11820	CV2419,CV_2419	orgA	oxygen-regulated invasion protein OrgA	1.1205	0.00218979
CV_RS11880	CV2431,CV_2431	CV_RS11880	hypothetical protein	-1.90058	0.000891533
CV_RS11885	CV2432,CV_2432	CV_RS11885	metallophosphoesterase	-1.38696	1.4763e-05
CV_RS11890	CV2433,CV_2433	CV_RS11890	CHAT domain-containing protein	-1.30744	1.41921e-10
CV_RS11900	CV2435,CV_2435	CV_RS11900	DUF2726 domain-containing protein	-1.26056	1.17203e-05
CV_RS11955	NA	CV_RS11955	CHAD domain-containing protein	-1.87214	1.5467e-05
CV_RS11960	CV2446,CV_2446	CV_RS11960	ketoacyl-ACP synthase III	-1.90175	0.00365359
CV_RS11965	CV2447,CV_2447	CV_RS11965	NAD(P)-dependent oxidoreductase	-2.09862	1.05832e-65
CV_RS11975	CV2449,CV_2449	CV_RS11975	coenzyme F390 synthetase	-2.23491	0.00425293
CV_RS11990	CV2452,CV_2452	CV_RS11990	acyl-CoA desaturase	-1.94039	0.00350669
CV_RS12000	CV2454,CV_2454	CV_RS12000	aminopeptidase P family protein	-1.13271	0.000899711
CV_RS12045	CV2463,CV_2463	CV_RS12045	methyl-accepting chemotaxis protein	-1.49514	2.13486e-09
CV_RS12060	CV2467,CV_2467	CV_RS12060	BMP family ABC transporter substrate-binding protein	1.77018	0.00403582
CV_RS12070	CV2469,CV_2469	CV_RS12070	GNAT family N-acetyltransferase	-1.30466	1.88344e-06
CV_RS12205	CV2497,CV_2497	CV_RS12205	two-component system response regulator	-1.17064	7.00559e-05
CV_RS12395	CV2534,CV_2534	CV_RS12395	type IV pili methyl-accepting chemotaxis transducer N-terminal domain-containing protein	1.81973	0.000265231
CV_RS12400	CV2535,CV_2535	CV_RS12400	response regulator transcription factor	1.5656	0.00205205
CV_RS12530	CV2563,CV_2563	CV_RS12530	hypothetical protein	-2.37517	0.0001028
CV_RS12535	CV2564,CV_2564	CV_RS12535	hypothetical protein	-2.4973	0.000533541
CV_RS12570	CV2571,CV_2571	CV_RS12570	M23 family metallopeptidase	-5.35893	1.14402e-11
CV_RS12575	CV2572,CV_2572	CV_RS12575	cytosine permease	-1.8233	6.68552e-06
CV_RS12790	CV2613,CV_2613	CV_RS12790	hypothetical protein	2.02908	0.000195412
CV_RS12800	CV2615,CV_2615	CV_RS12800	acyl carrier protein	1.29237	0.00292234
CV_RS12805	CV2616,CV_2616	sipA	SPI-1 type III secretion system effector SipA	1.61825	0.000356082
CV_RS12810	CV2617,CV_2617	sctA	type III secretion system needle tip protein SctA	1.6916	3.20518e-06
CV_RS12815	CV2618,CV_2618	CV_RS12815	IpaC/SipC family type III secretion system needle tip complex protein	1.75981	8.53527e-07
CV_RS12820	CV2619,CV_2619	CV_RS12820	type III secretion system needle tip complex protein	1.88	0.000582647
CV_RS12825	CV2620,CV_2620	sicA	type III secretion system translocator chaperone SicA	1.98296	0.00133426
CV_RS12830	CV2621,CV_2621	CV_RS12830	EscU/YscU/HrcU family type III secretion system export apparatus switch protein	2.29097	8.55054e-13
CV_RS12835	CV2622,CV_2622	CV_RS12835	SpaR/YscT/HrcT type III secretion system export apparatus protein	3.02454	1.14795e-05
CV_RS12840	CV2623,CV_2623	CV_RS12840	EscS/YscS/HrcS family type III secretion system export apparatus protein	3.00268	5.627e-09
CV_RS12845	CV2624,CV_2624	CV_RS12845	EscR/YscR/HrcR family type III secretion system export apparatus protein	3.12656	4.37902e-13
CV_RS12850	CV2625,CV_2625	CV_RS12850	YscQ/HrcQ family type III secretion apparatus protein	3.37272	9.28573e-62
CV_RS12855	CV2626,CV_2626	CV_RS12855	surface presentation of antigens secretory protein	3.50397	3.69387e-07
CV_RS12860	CV2627,CV_2627	CV_RS12860	secretory protein, associated with virulence	3.31805	3.67542e-15
CV_RS12865	CV2628,CV_2628	sctN	type III secretion system ATPase SctN	3.23722	1.13343e-05
CV_RS12870	CV2629,CV_2629	spaK	SPI-1 type III secretion system chaperone SpaK	3.04552	1.66259e-08
CV_RS12875	CV2630,CV_2630	CV_RS12875	EscV/YscV/HrcV family type III secretion system export apparatus protein	3.14469	3.06335e-11
CV_RS12880	CV2631,CV_2631	CV_RS12880	YopN/LcrE/InvE/MxiC type III secretion system gatekeeper	2.5772	1.17579e-10
CV_RS12885	CV2632,CV_2632	CV_RS12885	EscC/YscC/HrcC family type III secretion system outer membrane ring protein	3.18408	1.38899e-17
CV_RS12890	CV2633,CV_2633	invF	AraC family transcriptional regulator InvF	3.06606	1.38905e-17
CV_RS12895	CV2634,CV_2634	CV_RS12895	two-component sensor histidine kinase	-1.37079	2.63083e-09
CV_RS12900	CV2635,CV_2635	CV_RS12900	response regulator	-1.51499	2.55354e-11
CV_RS12915	CV2638,CV_2638	CV_RS12915	hypothetical protein	1.50363	4.21491e-09
CV_RS12925	CV2640,CV_2640	CV_RS12925	HilA/EilA family virulence transcriptional regulator	1.03818	5.20885e-30
CV_RS12930	CV2641,CV_2641	iagB	type III secretion system invasion protein IagB	1.00043	3.00684e-37
CV_RS12990	NA	CV_RS12990	hypothetical protein	-1.93761	9.9472e-27
CV_RS13005	NA	CV_RS13005	GFA family protein	-1.32681	2.67082e-23
CV_RS13010	CV2656,CV_2656	CV_RS13010	cytochrome P450	-1.0666	7.50126e-32
CV_RS13065	CV2666,CV_2666	CV_RS13065	hypothetical protein	-1.67245	9.11247e-25
CV_RS13070	CV2667,CV_2667	CV_RS13070	transposase	-2.12896	1.08898e-42
CV_RS13080	CV2670,CV_2670	CV_RS13080	amidohydrolase	-3.36277	2.37935e-24
CV_RS13145	CV2682,CV_2682	CV_RS13145	LysR family transcriptional regulator	1.07204	4.29237e-34
CV_RS13150	CV2684,CV_2684	CV_RS13150	hypothetical protein	-2.50145	1.64654e-19
CV_RS13210	CV2696,CV_2696	CV_RS13210	hypothetical protein	-1.02031	3.28362e-05
CV_RS13240	CV2702,CV_2702	CV_RS13240	hypothetical protein	-1.29381	1.74278e-05
CV_RS13260	CV2706,CV_2706	CV_RS13260	LysR family transcriptional regulator	1.29575	2.65983e-11
CV_RS13275	CV2709,CV_2709	CV_RS13275	hypothetical protein	7.88513	4.15831e-17
CV_RS13280	NA	CV_RS13280	DUF2249 domain-containing protein	10.2091	7.06988e-05
CV_RS13285	CV2710,CV_2710	CV_RS13285	hemerythrin domain-containing protein	10.352	0.00549451
CV_RS13290	CV2711,CV_2711	CV_RS13290	NnrS family protein	8.50784	2.11335e-15
CV_RS13295	CV2712,CV_2712	trpC	indole-3-glycerol phosphate synthase TrpC	1.87265	2.53365e-07
CV_RS13320	CV2717,CV_2717	CV_RS13320	S8 family serine peptidase	-2.04951	1.03615e-06
CV_RS13325	CV2718,CV_2718	CV_RS13325	hypothetical protein	-1.55568	3.47016e-05
CV_RS13330	CV2719,CV_2719	CV_RS13330	acetyl-CoA C-acyltransferase	-1.25442	6.2913e-28
CV_RS13335	CV2720,CV_2720	CV_RS13335	3-hydroxyacyl-CoA dehydrogenase/enoyl-CoA hydratase family protein	-1.13306	0.000802714
CV_RS13360	CV2725,CV_2725	CV_RS13360	O-succinylhomoserine sulfhydrylase	-1.26274	4.62139e-08
CV_RS13385	CV2730,CV_2730	CV_RS13385	amino acid permease	2.03912	2.62653e-05
CV_RS13455	CV2746,CV_2746	CV_RS13455	hypothetical protein	2.26379	0.000465371
CV_RS13495	CV2753,CV_2753	CV_RS13495	thioredoxin family protein	-2.07853	0.00928981
CV_RS13575	CV2769,CV_2769	CV_RS13575	DUF3955 domain-containing protein	-1.22154	3.71519e-19
CV_RS13660	CV2790,CV_2790	CV_RS13660	acetyl-CoA C-acetyltransferase	-1.42344	5.56855e-18
CV_RS13700	CV2798,CV_2798	CV_RS13700	MFS transporter	-2.30752	1.60313e-19
CV_RS13705	CV2799,CV_2799	CV_RS13705	alpha/beta fold hydrolase	-2.30934	8.70124e-05
CV_RS13710	CV2800,CV_2800	CV_RS13710	hypothetical protein	-2.31824	1.00823e-09
CV_RS13715	CV2801,CV_2801	CV_RS13715	hypothetical protein	-2.65087	8.36637e-05
CV_RS13720	CV2802,CV_2802	CV_RS13720	non-ribosomal peptide synthetase	-3.24093	0.000198212
CV_RS13725	CV2803,CV_2803	CV_RS13725	non-ribosomal peptide synthetase	-4.23059	6.60313e-07
CV_RS13730	CV2804,CV_2804	CV_RS13730	aspartate aminotransferase family protein	-5.00354	7.57145e-07
CV_RS13790	CV2817,CV_2817	CV_RS13790	hypothetical protein	3.25729	3.92769e-07
CV_RS13855	CV2830,CV_2830	CV_RS13855	alkaline phosphatase family protein	-2.63483	0.00051917
CV_RS13860	CV2831,CV_2831	CV_RS13860	hypothetical protein	-4.94412	4.94143e-11
CV_RS13870	CV2833,CV_2833	CV_RS13870	3-dehydroquinate synthase	-2.56922	0.00978328
CV_RS13875	CV2834,CV_2834	eboE	metabolite traffic protein EboE	-1.84602	2.86199e-07
CV_RS13885	CV2835,CV_2835	CV_RS13885	EboA domain-containing protein	-2.25805	2.15099e-23
CV_RS13890	CV2836,CV_2836	CV_RS13890	TatD family hydrolase	-3.0048	2.93566e-23
CV_RS13895	CV2837,CV_2837	CV_RS13895	VOC family protein	-2.7303	9.69143e-20
CV_RS13965	CV2851,CV_2851	CV_RS13965	TIGR03862 family flavoprotein	1.89016	1.74974e-27
CV_RS13970	CV2852,CV_2852	CV_RS13970	methyl-accepting chemotaxis protein	1.86719	3.68284e-42
CV_RS13975	CV2853,CV_2853	dbpA	ATP-dependent RNA helicase DbpA	1.47232	2.91847e-53
CV_RS13990	CV2856,CV_2856	tauC	taurine ABC transporter permease TauC	-2.29503	3.52601e-44
CV_RS14000	CV2858,CV_2858	tauA	taurine ABC transporter substrate-binding protein	-1.9446	2.31309e-06
CV_RS14030	CV2864,CV_2864	aqpZ	aquaporin Z	-1.70661	6.73691e-12
CV_RS14145	CV2890,CV_2890	CV_RS14145	hypothetical protein	1.63713	7.25149e-25
CV_RS14160	CV2893,CV_2893	CV_RS14160	hypothetical protein	-2.10109	4.10442e-16
CV_RS14165	CV2894,CV_2894	CV_RS14165	glycoside hydrolase family 9 protein	-1.4108	7.86473e-11
CV_RS14170	CV2895,CV_2895	CV_RS14170	ROK family transcriptional regulator	-1.16584	0.000387781
CV_RS14210	CV2903,CV_2903	CV_RS14210	cation:proton antiporter	-1.24566	0.000698418
CV_RS14215	CV2904,CV_2904	CV_RS14215	glutamate--cysteine ligase	-1.10108	7.05358e-08
CV_RS14225	CV2906,CV_2906	CV_RS14225	hypothetical protein	-1.30324	1.14206e-06
CV_RS14295	CV2921,CV_2921	CV_RS14295	MaoC family dehydratase	1.3811	8.57035e-05
CV_RS14365	CV2935,CV_2935	CV_RS14365	chitinase	-1.14813	1.33907e-05
CV_RS14395	CV2941,CV_2941	pgaC	poly-beta-1,6 N-acetyl-D-glucosamine synthase	-1.12841	0.000213981
CV_RS14435	NA	CV_RS14435	hypothetical protein	-1.21847	2.04974e-05
CV_RS14465	CV2954,CV_2954	CV_RS14465	hypothetical protein	2.06582	0.00389405
CV_RS14475	CV2956,CV_2956	CV_RS14475	LacI family DNA-binding transcriptional regulator	-2.01938	0.00309296
CV_RS14540	CV2969,CV_2969	CV_RS14540	cystine ABC transporter substrate-binding protein	-1.69401	0.00111898
CV_RS14550	CV2971,CV_2971	CV_RS14550	hypothetical protein	-1.36689	4.79146e-05
CV_RS14600	CV2980,CV_2980	CV_RS14600	restriction endonuclease Eco57I	1.15192	1.84475e-22
CV_RS14610	CV2982,CV_2982	CV_RS14610	amino acid ABC transporter permease	-2.05449	6.57056e-05
CV_RS14615	CV2983,CV_2983	CV_RS14615	amino acid ABC transporter substrate-binding protein	-1.97621	0.000456016
CV_RS14725	CV3001,CV_3001	CV_RS14725	FliM/FliN family flagellar motor switch protein	1.1411	0.000144053
CV_RS14730	CV3002,CV_3002	fliN	flagellar motor switch protein FliN	1.28849	0.000921912
CV_RS14780	CV3012,CV_3012	CV_RS14780	serine carboxypeptidase	-1.30486	5.20318e-13
CV_RS14790	CV3014,CV_3014	CV_RS14790	MFS transporter	-2.14943	0.00124051
CV_RS14815	CV3019,CV_3019	rbsD	D-ribose pyranase	1.11674	0.00155009
CV_RS14905	CV3041,CV_3041	CV_RS14905	UDP-glucose/GDP-mannose dehydrogenase family protein	1.12298	0.00719561
CV_RS14945	CV3049,CV_3049	CV_RS14945	nucleoside triphosphate pyrophosphohydrolase family protein	1.08079	0.000518358
CV_RS14950	CV3050,CV_3050	CV_RS14950	cytochrome b	1.51932	2.55448e-24
CV_RS15015	CV3062,CV_3062	CV_RS15015	enoyl-CoA hydratase	3.50442	0.00014458
CV_RS15020	CV3063,CV_3063	CV_RS15020	sulfite exporter TauE/SafE family protein	-1.24388	2.78297e-12
CV_RS15025	CV3064,CV_3064	CV_RS15025	metal ABC transporter substrate-binding protein	-1.19837	0.000768836
CV_RS15035	CV3066,CV_3066	CV_RS15035	ABC transporter ATP-binding protein	-1.26554	0.00105464
CV_RS15050	CV3068,CV_3068	CV_RS15050	transcriptional repressor	-1.14162	0.00133426
CV_RS15070	CV3072,CV_3072	tyrS	tyrosine--tRNA ligase	1.66484	0.00366277
CV_RS15080	CV3074,CV_3074	CV_RS15080	hypothetical protein	-2.50641	0.00201644
CV_RS15095	CV3077,CV_3077	CV_RS15095	oxidoreductase	3.49267	0.00221766
CV_RS15100	CV3078,CV_3078	CV_RS15100	hypothetical protein	-1.87249	1.10911e-09
CV_RS15105	CV3079,CV_3079	radC	DNA repair protein RadC	-1.18158	0.00032308
CV_RS15155	NA	CV_RS15155	CHASE domain-containing protein	-1.31886	0.00316927
CV_RS15245	CV3104,CV_3104	CV_RS15245	porin	-1.58206	0.000426327
CV_RS15430	CV3143,CV_3143	CV_RS15430	hypothetical protein	-2.61016	2.268e-09
CV_RS15445	CV3146,CV_3146	CV_RS15445	aspartate/glutamate racemase family protein	-1.69601	1.48048e-27
CV_RS15450	CV3147,CV_3147	CV_RS15450	DUF917 domain-containing protein	-1.08584	2.94982e-07
CV_RS15455	CV3148,CV_3148	CV_RS15455	sigma-54 interaction domain-containing protein	-1.06181	1.74899e-05
CV_RS15470	CV3151,CV_3151	CV_RS15470	hypothetical protein	-1.16062	0.000537311
CV_RS15535	CV3164,CV_3164	CV_RS15535	thiamine ABC transporter substrate-binding protein	1.3447	0.00641075
CV_RS15620	CV3182,CV_3182	CV_RS15620	cysteine dioxygenase family protein	-1.0332	6.45724e-07
CV_RS15625	CV3183,CV_3183	CV_RS15625	outer membrane protein transport protein	2.27556	6.32295e-12
CV_RS15630	CV3184,CV_3184	CV_RS15630	peptidyl-prolyl cis-trans isomerase	1.17775	2.45861e-11
CV_RS15640	CV3186,CV_3186	CV_RS15640	UDP-2,3-diacylglucosamine diphosphatase	1.10925	3.33152e-06
CV_RS15770	CV3201,CV_3201	CV_RS15770	PaaI family thioesterase	-1.29797	1.0694e-05
CV_RS15775	CV3202,CV_3202	CV_RS15775	hypothetical protein	-1.64876	8.08879e-08
CV_RS15805	CV3208,CV_3208	CV_RS15805	1-acyl-sn-glycerol-3-phosphate acyltransferase	2.64547	4.01306e-13
CV_RS15830	CV3213,CV_3213	CV_RS15830	hypothetical protein	2.46409	0.00024305
CV_RS15835	CV3214,CV_3214	CV_RS15835	hypothetical protein	2.58652	0.00745549
CV_RS15840	CV3215,CV_3215	CV_RS15840	DUF2933 domain-containing protein	1.44049	0.000793734
CV_RS15845	CV3216,CV_3216	CV_RS15845	isoprenylcysteine carboxylmethyltransferase family protein	2.1376	0.000106389
CV_RS15855	CV3217,CV_3217	cadA	cadmium-translocating P-type ATPase	1.79286	1.41975e-06
CV_RS15860	CV3218,CV_3218	CV_RS15860	threonylcarbamoyl-AMP synthase	-4.89479	7.61655e-06
CV_RS15870	CV3220,CV_3220	CV_RS15870	DUF2309 domain-containing protein	-4.2943	0.00832108
CV_RS15875	CV3221,CV_3221	CV_RS15875	NADH-quinone oxidoreductase subunit L	-5.00922	0.00238556
CV_RS15955	CV3235,CV_3235	CV_RS15955	MerR family DNA-binding protein	-2.04483	0.00905204
CV_RS15960	CV3236,CV_3236	CV_RS15960	type 1 glutamine amidotransferase domain-containing protein	-1.96034	0.00185548
CV_RS16000	CV3245,CV_3245	CV_RS16000	magnesium transporter	3.18164	5.03456e-08
CV_RS16050	CV3256,CV_3256	CV_RS16050	AraC family transcriptional regulator	-2.04654	2.97077e-07
CV_RS16095	CV3265,CV_3265	CV_RS16095	hypothetical protein	-1.81306	2.31309e-06
CV_RS16120	CV3270,CV_3270	vioE	violacein biosynthesis enzyme VioE	-5.3318	1.54203e-08
CV_RS16125	CV3271,CV_3271	CV_RS16125	tryptophan hydroxylase VioD	-5.184	0.00812846
CV_RS16130	CV3272,CV_3272	CV_RS16130	FAD-dependent monooxygenase	-5.03256	2.00954e-05
CV_RS16135	CV3273,CV_3273	vioB	iminophenyl-pyruvate dimer synthase VioB	-4.69664	0.000139002
CV_RS16140	CV3274,CV_3274	CV_RS16140	FAD-dependent oxidoreductase	-4.73015	3.93009e-20
CV_RS16145	CV3275,CV_3275	sph	sphingomyelin phosphodiesterase	-1.63982	1.2742e-10
CV_RS16190	CV3284,CV_3284	CV_RS16190	methyltransferase domain-containing protein	-1.1028	1.0313e-15
CV_RS16220	CV3290,CV_3290	CV_RS16220	3-methyl-2-oxobutanoate hydroxymethyltransferase	-5.6525	5.56855e-18
CV_RS16225	CV3291,CV_3291	CV_RS16225	LysR family transcriptional regulator	-3.26032	1.0764e-08
CV_RS16235	CV3293,CV_3293	nth	endonuclease III	1.17362	3.60318e-15
CV_RS16255	CV3297,CV_3297	CV_RS16255	hypothetical protein	-1.74629	1.42701e-12
CV_RS16275	CV3301,CV_3301	CV_RS16275	AIPR family protein	-1.55054	0.00196094
CV_RS16290	CV3304,CV_3304	CV_RS16290	malate synthase A	-1.4045	6.17253e-10
CV_RS16295	CV3305,CV_3305	CV_RS16295	SIMPL domain-containing protein	-1.16883	1.35043e-51
CV_RS16310	CV3308,CV_3308	CV_RS16310	2OG-Fe dioxygenase family protein	-1.43927	4.43639e-64
CV_RS16320	CV3310,CV_3310	CV_RS16320	hypothetical protein	2.71173	2.43202e-58
CV_RS16325	CV3311,CV_3311	CV_RS16325	DUF465 domain-containing protein	3.13802	1.40166e-33
CV_RS16335	CV3313,CV_3313	CV_RS16335	protease modulator HflC	1.09648	4.46562e-59
CV_RS16350	CV3316,CV_3316	CV_RS16350	chitinase C-terminal domain-containing protein	-3.56131	0.00128532
CV_RS16360	CV3318,CV_3318	CV_RS16360	hypothetical protein	-1.96686	0.000152461
CV_RS16380	CV3323,CV_3323	CV_RS16380	lytic polysaccharide monooxygenase	1.75645	9.54591e-48
CV_RS16385	CV3324,CV_3324	CV_RS16385	cytochrome b/b6 domain-containing protein	2.22887	2.22992e-31
CV_RS16395	CV3325,CV_3325	CV_RS16395	AsmA family protein	1.24231	1.21319e-06
CV_RS16595	CV3365,CV_3365	CV_RS16595	hypothetical protein	1.13232	3.03232e-05
CV_RS16600	CV3366,CV_3366	frdD	fumarate reductase subunit FrdD	3.42342	3.10841e-14
CV_RS16605	CV3367,CV_3367	CV_RS16605	hypothetical protein	3.66821	4.55321e-07
CV_RS16610	CV3368,CV_3368	CV_RS16610	succinate dehydrogenase/fumarate reductase iron-sulfur subunit	4.1622	5.62451e-07
CV_RS16615	CV3369,CV_3369	frdA	fumarate reductase (quinol) flavoprotein subunit	3.81453	2.26619e-05
CV_RS16620	CV3370,CV_3370	CV_RS16620	anaerobic C4-dicarboxylate transporter	4.01241	2.63651e-12
CV_RS16680	CV3383,CV_3383	CV_RS16680	MarR family transcriptional regulator	-1.16189	8.30756e-13
CV_RS16740	CV3394,CV_3394	CV_RS16740	PLP-dependent transferase	-3.95469	0.00246234
CV_RS16745	CV3395,CV_3395	CV_RS16745	pyridoxal-phosphate dependent enzyme	-4.25688	1.488e-15
CV_RS16750	CV3396,CV_3396	CV_RS16750	class I SAM-dependent methyltransferase	-3.2998	7.87197e-07
CV_RS16770	NA	CV_RS16770	(2Fe-2S)-binding protein	-2.30068	1.20459e-07
CV_RS16775	CV3401,CV_3401	CV_RS16775	NUDIX hydrolase	-1.34263	3.11336e-06
CV_RS16825	CV3411,CV_3411	CV_RS16825	aminodeoxychorismate synthase component I	1.26593	1.38046e-07
CV_RS16830	CV3412,CV_3412	fabF	beta-ketoacyl-ACP synthase II	1.03017	0.00900714
CV_RS16875	CV3421,CV_3421	CV_RS16875	SAM-dependent methyltransferase	1.24742	5.65395e-10
CV_RS16900	CV3426,CV_3426	CV_RS16900	ABC transporter substrate-binding protein	-2.18369	1.15056e-13
CV_RS16930	CV3432,CV_3432	CV_RS16930	amino acid permease	1.47541	1.94861e-15
CV_RS16945	CV3435,CV_3435	cheD	chemoreceptor glutamine deamidase CheD	-1.50759	1.2885e-18
CV_RS16955	CV3437,CV_3437	CV_RS16955	chemotaxis protein CheR	-1.0145	2.79681e-13
CV_RS17035	CV3455,CV_3455	rpmG	50S ribosomal protein L33	1.49078	0.000292917
CV_RS17040	CV3456,CV_3456	rpmB	50S ribosomal protein L28	1.29181	2.91565e-09
CV_RS17065	CV3462,CV_3462	CV_RS17065	RnfH family protein	1.02636	3.64432e-16
CV_RS17185	CV3486,CV_3486	CV_RS17185	VOC family protein	-3.56747	3.55145e-22
CV_RS17190	CV3487,CV_3487	CV_RS17190	Rrf2 family transcriptional regulator	1.52147	2.55047e-10
CV_RS17195	CV3488,CV_3488	hmpA	NO-inducible flavohemoprotein	3.11834	0.00575859
CV_RS17225	CV3494,CV_3494	CV_RS17225	nitric-oxide reductase large subunit	8.05576	0.00393156
CV_RS17255	CV3500,CV_3500	CV_RS17255	NADPH-dependent oxidoreductase	1.41908	0.00195174
CV_RS17270	CV3503,CV_3503	CV_RS17270	PAS domain S-box protein	-1.04411	0.0017195
CV_RS17280	CV3505,CV_3505	CV_RS17280	fused response regulator/phosphatase	-1.24587	4.9162e-11
CV_RS17285	CV3506,CV_3506	CV_RS17285	protease	-6.7035	0.000949177
CV_RS17295	CV3508,CV_3508	CV_RS17295	6-carboxytetrahydropterin synthase	1.0315	0.00260187
CV_RS17310	CV3512,CV_3512	CV_RS17310	DUF2282 domain-containing protein	-1.27421	0.00613721
CV_RS17320	CV3514,CV_3514	CV_RS17320	putative DNA-binding domain-containing protein	-1.08763	3.0102e-05
CV_RS17325	CV3515,CV_3515	CV_RS17325	DoxX family protein	-1.0827	8.41191e-05
CV_RS17345	CV3519,CV_3519	CV_RS17345	S8 family serine peptidase	-1.45973	0.00726942
CV_RS17350	CV3520,CV_3520	CV_RS17350	acetoacetate decarboxylase	-1.1542	3.43214e-48
CV_RS17555	CV3548,CV_3548	CV_RS17555	recombination-associated protein RdgC	1.36306	7.72415e-13
CV_RS17560	CV3549,CV_3549	CV_RS17560	catalase	-1.50409	8.77481e-07
CV_RS17570	CV3551,CV_3551	CV_RS17570	dihydroorotate oxidase	2.66746	4.98371e-09
CV_RS17580	CV3553,CV_3553	feoB	ferrous iron transport protein B	-1.59012	8.30756e-13
CV_RS17605	CV3556,CV_3556	CV_RS17605	hypothetical protein	1.21535	0.00620345
CV_RS17630	CV3561,CV_3561	cysK	cysteine synthase A	-1.54536	0.000949177
CV_RS17685	CV3572,CV_3572	CV_RS17685	DUF934 domain-containing protein	-2.18731	7.0695e-06
CV_RS17710	CV3577,CV_3577	CV_RS17710	ABC-F family ATPase	1.35568	1.51193e-109
CV_RS17745	CV3584,CV_3584	prmC	peptide chain release factor N(5)-glutamine methyltransferase	1.57042	0.00277303
CV_RS17750	CV3585,CV_3585	mgtE	magnesium transporter	1.61214	4.46324e-08
CV_RS17800	CV3596,CV_3596	CV_RS17800	hypothetical protein	-3.84584	7.33392e-05
CV_RS17805	CV3597,CV_3597	CV_RS17805	pyridoxal-phosphate dependent enzyme	-3.72372	0.00288023
CV_RS17810	CV3598,CV_3598	CV_RS17810	phenylacetate--CoA ligase family protein	-3.35914	0.000322805
CV_RS17815	CV3599,CV_3599	CV_RS17815	transglutaminase domain-containing protein	-2.39967	0.000128074
CV_RS17820	CV3600,CV_3600	CV_RS17820	MFS transporter	-2.01894	1.65798e-05
CV_RS17835	CV3604,CV_3604	metE	5-methyltetrahydropteroyltriglutamate--homocysteine S-methyltransferase	-2.59753	5.14066e-05
CV_RS17865	CV3609,CV_3609	CV_RS17865	hypothetical protein	-1.20764	1.88344e-06
CV_RS17950	CV3628,CV_3628	CV_RS17950	GNAT family N-acetyltransferase	-2.04054	0.00187247
CV_RS17955	CV3629,CV_3629	CV_RS17955	GNAT family N-acetyltransferase	-1.57388	0.000138485
CV_RS17985	CV3635,CV_3635	CV_RS17985	anaerobic C4-dicarboxylate transporter	1.47012	0.000128074
CV_RS17995	CV3637,CV_3637	CV_RS17995	50S ribosomal protein L9	1.08629	2.38271e-09
CV_RS18000	CV3638,CV_3638	CV_RS18000	30S ribosomal protein S18	1.25138	0.000274269
CV_RS18005	CV3639,CV_3639	priB	primosomal replication protein N	1.43737	3.00128e-06
CV_RS18010	CV3640,CV_3640	rpsF	30S ribosomal protein S6	1.09707	0.000337989
CV_RS18025	CV3643,CV_3643	CV_RS18025	multicopper oxidase family protein	1.31735	0.000103644
CV_RS18035	CV3645,CV_3645	CV_RS18035	RNA methyltransferase	1.50943	2.58826e-05
CV_RS18050	CV3648,CV_3648	hemN	oxygen-independent coproporphyrinogen III oxidase	4.34743	1.63946e-11
CV_RS18055	CV3649,CV_3649	CV_RS18055	methyl-accepting chemotaxis protein	2.38797	3.26224e-05
CV_RS18060	CV3650,CV_3650	CV_RS18060	sodium:alanine symporter family protein	1.46696	2.46173e-08
CV_RS18095	CV3657,CV_3657	CV_RS18095	cytochrome d ubiquinol oxidase subunit II	-4.4158	6.24715e-17
CV_RS18100	CV3658,CV_3658	CV_RS18100	cytochrome ubiquinol oxidase subunit I	-4.26048	2.97607e-05
CV_RS18105	CV3659,CV_3659	CV_RS18105	GbsR/MarR family transcriptional regulator	-4.02438	0.00115033
CV_RS18120	CV3662,CV_3662	CV_RS18120	hypothetical protein	-1.27788	1.30023e-06
CV_RS18170	CV3672,CV_3672	rplS	50S ribosomal protein L19	1.31491	0.00384156
CV_RS18175	CV3673,CV_3673	trmD	tRNA (guanosine(37)-N1)-methyltransferase TrmD	1.42085	0.000826501
CV_RS18285	CV3695,CV_3695	CV_RS18285	N-acetyl-gamma-glutamyl-phosphate reductase	1.00683	0.000764063
CV_RS18320	CV3702,CV_3702	CV_RS18320	bifunctional (p)ppGpp synthetase/guanosine-3',5'-bis(diphosphate) 3'-pyrophosphohydrolase	1.23869	8.64858e-05
CV_RS18350	CV3709,CV_3709	ppsA	phosphoenolpyruvate synthase	1.52903	0.000192115
CV_RS18430	CV3725,CV_3725	CV_RS18430	DUF3313 family protein	3.14933	0.000894349
CV_RS18450	CV3729,CV_3729	fliD	flagellar filament capping protein FliD	-1.53045	2.63651e-12
CV_RS18465	CV3732,CV_3732	CV_RS18465	DUF2946 family protein	-1.00106	5.13409e-06
CV_RS18485	CV3736,CV_3736	CV_RS18485	MFS transporter	-1.07453	1.9391e-25
CV_RS18520	CV3743,CV_3743	fabI	enoyl-ACP reductase FabI	-1.23941	2.14643e-12
CV_RS18525	CV3744,CV_3744	CV_RS18525	phosphate acetyltransferase	-1.28301	0.00424199
CV_RS18530	CV3745,CV_3745	CV_RS18530	acetate/propionate family kinase	-1.36705	2.58545e-22
CV_RS18545	CV3748,CV_3748	murJ	murein biosynthesis integral membrane protein MurJ	1.6431	3.00199e-25
CV_RS18550	CV3749,CV_3749	CV_RS18550	CPBP family intramembrane metalloprotease	1.67934	3.99793e-22
CV_RS18580	CV3755,CV_3755	dtpA	dipeptide/tripeptide permease DtpA	1.91741	2.61425e-06
CV_RS18590	CV3757,CV_3757	lysA	diaminopimelate decarboxylase	1.4547	1.6695e-07
CV_RS18605	CV3760,CV_3760	CV_RS18605	hypothetical protein	-2.88484	1.27637e-07
CV_RS18665	CV3771,CV_3771	CV_RS18665	NCS2 family permease	2.85371	0.000183869
CV_RS18700	CV3778,CV_3778	CV_RS18700	patatin-like phospholipase family protein	-2.04379	2.34863e-09
CV_RS18705	CV3780,CV_3780	arcC	carbamate kinase	3.15338	1.21441e-06
CV_RS18710	CV3781,CV_3781	CV_RS18710	ornithine carbamoyltransferase	3.02075	2.25437e-07
CV_RS18715	CV3782,CV_3782	CV_RS18715	arginine deiminase	3.53053	0.00769795
CV_RS18720	CV3783,CV_3783	arcD	arginine-ornithine antiporter	3.39159	6.32988e-05
CV_RS18725	CV3784,CV_3784	CV_RS18725	CDP-6-deoxy-delta-3,4-glucoseen reductase	1.12787	1.19258e-05
CV_RS18755	CV3790,CV_3790	CV_RS18755	DUF2189 domain-containing protein	-1.09934	0.00163866
CV_RS18875	CV3812,CV_3812	gspF	type II secretion system inner membrane protein GspF	-1.02999	0.00232693
CV_RS18910	CV3819,CV_3819	CV_RS18910	MaoC family dehydratase	-1.5917	0.00113341
CV_RS18980	CV3834,CV_3834	purB	adenylosuccinate lyase	1.05939	0.00171287
CV_RS19005	CV3839,CV_3839	fdnG	formate dehydrogenase-N subunit alpha	1.32693	0.00201644
CV_RS19010	CV3840,CV_3840	fdxH	formate dehydrogenase subunit beta	1.62463	6.36844e-07
CV_RS19015	CV3841,CV_3841	CV_RS19015	formate dehydrogenase subunit gamma	1.33802	0.00162885
CV_RS19035	NA	CV_RS19035	hypothetical protein	2.17077	5.32084e-08
CV_RS19040	CV3846,CV_3846	CV_RS19040	trypsin-like serine protease	1.64641	3.75322e-07
CV_RS19130	CV3865,CV_3865	CV_RS19130	B12-binding domain-containing radical SAM protein	-1.27472	5.96011e-07
CV_RS19140	CV3867,CV_3867	CV_RS19140	hypothetical protein	1.0323	4.66978e-05
CV_RS19145	CV3868,CV_3868	CV_RS19145	DUF3761 domain-containing protein	1.10216	0.000125308
CV_RS19195	CV3878,CV_3878	CV_RS19195	flagellin	-1.11747	1.15521e-07
CV_RS19280	CV3896,CV_3896	CV_RS19280	TonB-dependent hemoglobin/transferrin/lactoferrin family receptor	-1.71882	4.77192e-05
CV_RS19330	CV3905,CV_3905	CV_RS19330	MarR family transcriptional regulator	-4.04739	1.79083e-12
CV_RS19355	CV3911,CV_3911	CV_RS19355	DUF3592 domain-containing protein	-1.11299	0.0092426
CV_RS19385	CV3917,CV_3917	CV_RS19385	CoA transferase	1.40639	0.00593306
CV_RS19390	CV3918,CV_3918	CV_RS19390	acyl-CoA dehydrogenase	1.68456	0.000558936
CV_RS19395	CV3919,CV_3919	CV_RS19395	IclR family transcriptional regulator	2.08293	0.000473455
CV_RS19410	CV3922,CV_3922	CV_RS19410	TetR/AcrR family transcriptional regulator	1.49586	0.00535863
CV_RS19415	CV3923,CV_3923	CV_RS19415	efflux RND transporter periplasmic adaptor subunit	1.65235	4.52197e-10
CV_RS19420	CV3924,CV_3924	CV_RS19420	efflux RND transporter permease subunit	1.26814	6.19562e-10
CV_RS19475	CV3931,CV_3931	CV_RS19475	chitosanase	-2.90295	4.10711e-07
CV_RS19490	CV3934,CV_3934	CV_RS19490	hypothetical protein	-1.79183	0.000828481
CV_RS19495	CV3935,CV_3935	CV_RS19495	M15 family metallopeptidase	-1.45376	1.995e-08
CV_RS19515	CV3939,CV_3939	CV_RS19515	hypothetical protein	-1.55812	0.000858505
CV_RS19520	CV3940,CV_3940	CV_RS19520	hypothetical protein	-2.50152	1.2111e-06
CV_RS19525	CV3941,CV_3941	CV_RS19525	outer membrane lipoprotein-sorting protein	-1.92725	7.74474e-11
CV_RS19530	CV3942,CV_3942	CV_RS19530	ABC transporter permease	-2.21175	0.00141722
CV_RS19535	CV3943,CV_3943	CV_RS19535	ABC transporter ATP-binding protein	-2.14137	6.18068e-41
CV_RS19540	CV3944,CV_3944	CV_RS19540	NAD(P)-dependent oxidoreductase	-2.03173	9.6687e-05
CV_RS19550	CV3946,CV_3946	CV_RS19550	FAD-dependent oxidoreductase	-1.67854	0.00221846
CV_RS19555	CV3947,CV_3947	fabG	3-oxoacyl-ACP reductase FabG	-1.71216	0.00278802
CV_RS19560	CV3948,CV_3948	CV_RS19560	beta-ketoacyl synthase	-1.77078	3.23659e-05
CV_RS19565	CV3949,CV_3949	CV_RS19565	beta-ketoacyl-[acyl-carrier-protein] synthase family protein	-1.68334	0.000847487
CV_RS19570	CV3950,CV_3950	CV_RS19570	(3R)-hydroxymyristoyl-ACP dehydratase	-1.88524	3.13725e-06
CV_RS19575	CV3951,CV_3951	CV_RS19575	hypothetical protein	-2.16652	0.00401673
CV_RS19580	CV3952,CV_3952	CV_RS19580	methyltransferase domain-containing protein	-2.02761	4.55167e-17
CV_RS19590	CV3954,CV_3954	CV_RS19590	polyprenyl synthetase family protein	-2.22618	3.36214e-07
CV_RS19595	CV3955,CV_3955	CV_RS19595	hypothetical protein	-1.81836	1.35375e-09
CV_RS19600	CV3956,CV_3956	CV_RS19600	UbiA family prenyltransferase	-2.06094	7.26925e-05
CV_RS19605	CV3957,CV_3957	CV_RS19605	HAD hydrolase-like protein	-2.93755	2.01364e-42
CV_RS19610	CV3958,CV_3958	CV_RS19610	polyprenyl synthetase family protein	-1.89636	2.95317e-27
CV_RS19615	CV3959,CV_3959	asnB	asparagine synthase (glutamine-hydrolyzing)	-2.34385	2.47274e-40
CV_RS19620	CV3960,CV_3960	CV_RS19620	isopentenyl phosphate kinase family protein	-3.39064	2.68658e-23
CV_RS19625	CV3961,CV_3961	CV_RS19625	(5-formylfuran-3-yl)methyl phosphate synthase	-3.43861	0.00108149
CV_RS19630	CV3963,CV_3963	tssA	type VI secretion system protein TssA	-1.4919	3.46252e-05
CV_RS19635	NA	CV_RS19635	PAAR domain-containing protein	-1.54899	0.00221766
CV_RS19640	NA	CV_RS19640	hypothetical protein	-1.36873	0.000195666
CV_RS19645	CV3965,CV_3965	tssH	type VI secretion system ATPase TssH	-1.556	0.00010653
CV_RS19655	CV3967,CV_3967	tssG	type VI secretion system baseplate subunit TssG	-1.16882	4.39251e-05
CV_RS19675	CV3971,CV_3971	CV_RS19675	DUF2235 domain-containing protein	-1.76443	1.69381e-07
CV_RS19700	CV3976,CV_3976	CV_RS19700	OmpA family protein	-2.21795	1.27736e-07
CV_RS19705	CV3977,CV_3977	CV_RS19705	type VI secretion system tube protein Hcp	-3.11278	7.05189e-05
CV_RS19710	CV3978,CV_3978	tssC	type VI secretion system contractile sheath large subunit	-2.42007	2.09898e-09
CV_RS19715	CV3979,CV_3979	tssB	type VI secretion system contractile sheath small subunit	-2.28051	4.33029e-06
CV_RS19720	NA	tagF	type VI secretion system-associated protein TagF	-3.18675	0.000663435
CV_RS19725	CV3980,CV_3980	tssM	type VI secretion system membrane subunit TssM	-2.4086	0.00375467
CV_RS19730	CV3981,CV_3981	CV_RS19730	M15 family metallopeptidase	-2.60151	0.000316352
CV_RS19740	CV3983,CV_3983	tssK	type VI secretion system baseplate subunit TssK	-1.16834	2.2128e-08
CV_RS19745	CV3984,CV_3984	CV_RS19745	type IVB secretion system protein IcmH/DotU	-1.55256	1.54703e-13
CV_RS19750	CV3985,CV_3985	tssE	type VI secretion system baseplate subunit TssE	-1.24583	1.28647e-28
CV_RS19755	CV3986,CV_3986	CV_RS19755	type VI secretion system tip protein VgrG	-1.48643	1.65469e-10
CV_RS19760	CV3987,CV_3987	CV_RS19760	DUF4123 domain-containing protein	-1.45938	2.13744e-07
CV_RS19775	CV3990,CV_3990	CV_RS19775	DUF2235 domain-containing protein	-1.33016	2.22615e-08
CV_RS19780	CV3991,CV_3991	CV_RS19780	hypothetical protein	-1.58568	3.69107e-16
CV_RS19800	CV3995,CV_3995	cyoB	cytochrome o ubiquinol oxidase subunit I	1.25609	3.4749e-21
CV_RS19840	CV4003,CV_4003	CV_RS19840	ammonium transporter	1.66707	8.5452e-10
CV_RS19850	CV4005,CV_4005	CV_RS19850	glutathione S-transferase N-terminal domain-containing protein	1.02865	5.16929e-15
CV_RS19880	CV4011,CV_4011	rfbD	dTDP-4-dehydrorhamnose reductase	1.03085	1.29096e-34
CV_RS19885	CV4012,CV_4012	rfbA	glucose-1-phosphate thymidylyltransferase RfbA	1.29508	1.6082e-36
CV_RS19995	CV4045,CV_4045	CV_RS19995	ferredoxin--NADP reductase	-1.84795	1.2734e-29
CV_RS20020	CV4051,CV_4051	CV_RS20020	long-chain fatty acid--CoA ligase	2.53696	9.11849e-23
CV_RS20045	CV4056,CV_4056	pth	aminoacyl-tRNA hydrolase	1.30001	1.7117e-14
CV_RS20050	CV4057,CV_4057	rplY	50S ribosomal protein L25	1.73072	3.15005e-12
CV_RS20055	CV4058,CV_4058	CV_RS20055	ribose-phosphate pyrophosphokinase	1.6943	1.20141e-11
CV_RS20095	CV4065,CV_4065	CV_RS20095	DUF459 domain-containing protein	1.3731	1.42075e-10
CV_RS20170	CV4079,CV_4079	CV_RS20170	prepilin-type N-terminal cleavage/methylation domain-containing protein	1.14192	8.49953e-10
CV_RS20180	CV4081,CV_4081	CV_RS20180	prepilin-type N-terminal cleavage/methylation domain-containing protein	2.00921	0.00149666
CV_RS20195	CV4084,CV_4084	CV_RS20195	U32 family peptidase	6.82411	1.63529e-07
CV_RS20200	CV4085,CV_4085	CV_RS20200	U32 family peptidase	6.45301	1.88659e-07
CV_RS20205	CV4086,CV_4086	CV_RS20205	SCP2 sterol-binding domain-containing protein	6.36021	1.23667e-12
CV_RS20210	CV4087,CV_4087	CV_RS20210	GGDEF domain-containing protein	4.14563	1.65798e-05
CV_RS20220	CV4090,CV_4090	CV_RS20220	LuxR family transcriptional regulator	-3.29904	4.62782e-12
CV_RS20310	CV4103,CV_4103	CV_RS20310	OmpW family protein	3.83847	7.18369e-05
CV_RS20320	CV4105,CV_4105	CV_RS20320	HutD family protein	-1.66159	0.000617437
CV_RS20325	CV4106,CV_4106	CV_RS20325	hypothetical protein	-3.60355	0.00425293
CV_RS20330	CV4107,CV_4107	CV_RS20330	hypothetical protein	-3.71867	0.000163683
CV_RS20365	CV4114,CV_4114	CV_RS20365	hypothetical protein	-1.06072	0.000397782
CV_RS20430	CV4127,CV_4127	CV_RS20430	Gfo/Idh/MocA family oxidoreductase	1.06937	0.00285827
CV_RS20515	CV4143,CV_4143	CV_RS20515	LysR family transcriptional regulator	1.06011	4.66978e-05
CV_RS20530	CV4146,CV_4146	CV_RS20530	pseudouridylate synthase	1.14927	3.89133e-12
CV_RS20575	CV4154,CV_4154	lnt	apolipoprotein N-acyltransferase	1.36903	0.000733417
CV_RS20600	CV4159,CV_4159	rplQ	50S ribosomal protein L17	1.00383	3.2482e-11
CV_RS20605	CV4160,CV_4160	rpoA	DNA-directed RNA polymerase subunit alpha	1.42526	5.73738e-05
CV_RS20610	CV4161,CV_4161	rpsD	30S ribosomal protein S4	1.34014	8.70124e-05
CV_RS20615	CV4162,CV_4162	rpsK	30S ribosomal protein S11	1.20138	5.70143e-05
CV_RS20620	CV4163,CV_4163	rpsM	30S ribosomal protein S13	1.34427	0.00426672
CV_RS20625	CV4165,CV_4165	infA	translation initiation factor IF-1	1.02494	0.00141827
CV_RS20630	CV4166,CV_4166	secY	preprotein translocase subunit SecY	1.0081	6.04628e-14
CV_RS20635	CV4167,CV_4167	rplO	50S ribosomal protein L15	1.35861	1.31939e-33
CV_RS20640	CV4168,CV_4168	rpmD	50S ribosomal protein L30	1.73905	1.39591e-24
CV_RS20645	CV4169,CV_4169	rpsE	30S ribosomal protein S5	1.70997	9.71738e-16
CV_RS20650	CV4170,CV_4170	rplR	50S ribosomal protein L18	2.07188	2.06398e-33
CV_RS20655	CV4171,CV_4171	rplF	50S ribosomal protein L6	1.97531	4.84109e-08
CV_RS20660	CV4172,CV_4172	rpsH	30S ribosomal protein S8	1.9897	7.10505e-16
CV_RS20665	CV4173,CV_4173	rpsN	30S ribosomal protein S14	1.95288	1.13557e-08
CV_RS20670	CV4174,CV_4174	rplE	50S ribosomal protein L5	2.07735	7.26756e-21
CV_RS20675	CV4175,CV_4175	rplX	50S ribosomal protein L24	1.98673	4.0746e-47
CV_RS20680	CV4176,CV_4176	rplN	50S ribosomal protein L14	2.03982	0.00156382
CV_RS20705	CV4181,CV_4181	rplV	50S ribosomal protein L22	1.22371	1.66737e-05
CV_RS20710	CV4182,CV_4182	rpsS	30S ribosomal protein S19	1.28157	3.64184e-05
CV_RS20715	CV4183,CV_4183	rplB	50S ribosomal protein L2	1.32326	0.000727245
CV_RS20720	CV4184,CV_4184	rplW	50S ribosomal protein L23	1.47967	0.000680441
CV_RS20725	CV4185,CV_4185	rplD	50S ribosomal protein L4	1.40239	1.20049e-08
CV_RS20730	CV4186,CV_4186	rplC	50S ribosomal protein L3	1.36883	0.000416853
CV_RS20750	CV4190,CV_4190	rpsG	30S ribosomal protein S7	1.19316	2.26207e-06
CV_RS20755	CV4191,CV_4191	rpsL	30S ribosomal protein S12	1.11407	1.04423e-08
CV_RS20760	CV4192,CV_4192	rpoC	DNA-directed RNA polymerase subunit beta'	1.13198	8.71843e-10
CV_RS20765	CV4193,CV_4193	rpoB	DNA-directed RNA polymerase subunit beta	1.0505	1.80686e-09
CV_RS20770	CV4194,CV_4194	rplL	50S ribosomal protein L7/L12	1.55743	0.000264018
CV_RS20775	CV4195,CV_4195	rplJ	50S ribosomal protein L10	1.91837	0.000667198
CV_RS20785	CV4196,CV_4196	rplA	50S ribosomal protein L1	1.71191	0.000363962
CV_RS20790	CV4197,CV_4197	rplK	50S ribosomal protein L11	1.87356	0.00011768
CV_RS20795	CV4198,CV_4198	nusG	transcription termination/antitermination protein NusG	1.65738	8.31779e-05
CV_RS20800	CV4199,CV_4199	secE	preprotein translocase subunit SecE	1.38743	6.83475e-07
CV_RS20810	CV4200,CV_4200	tuf	elongation factor Tu	1.63988	7.19749e-08
CV_RS20830	CV4201,CV_4201	CV_RS20830	YfhL family 4Fe-4S dicluster ferredoxin	-1.02455	5.02278e-07
CV_RS20860	CV4207,CV_4207	CV_RS20860	O-antigen ligase family protein	1.16729	9.6905e-09
CV_RS20890	CV4213,CV_4213	CV_RS20890	spermidine/putrescine ABC transporter substrate-binding protein	1.73761	1.61477e-09
CV_RS20935	CV4221,CV_4221	CV_RS20935	BON domain-containing protein	-1.25673	4.28506e-18
CV_RS20950	CV4224,CV_4224	CV_RS20950	trypsin-like serine protease	-4.93299	2.90075e-13
CV_RS20955	CV4225,CV_4225	ruvC	crossover junction endodeoxyribonuclease RuvC	1.17115	3.72948e-11
CV_RS20965	CV4227,CV_4227	CV_RS20965	hypothetical protein	1.23905	0.000241741
CV_RS20970	CV4228,CV_4228	CV_RS20970	phosphotransferase	1.02402	0.000253315
CV_RS21020	CV4239,CV_4239	CV_RS21020	cysteine hydrolase	-1.16079	0.00024754
CV_RS21025	CV4240,CV_4240	CV_RS21025	chitinase	-3.23985	1.31785e-05
CV_RS21240	CV4278,CV_4278	CV_RS21240	carbohydrate kinase family protein	1.15705	2.02309e-06
CV_RS21250	CV4280,CV_4280	CV_RS21250	DUF2087 domain-containing protein	-1.31952	8.78247e-08
CV_RS21290	CV4288,CV_4288	CV_RS21290	mechanosensitive ion channel	-1.36992	2.65838e-05
CV_RS21350	CV4301,CV_4301	CV_RS21350	TlyA family RNA methyltransferase	1.04045	0.000120211
CV_RS21405	CV4312,CV_4312	CV_RS21405	hypothetical protein	-2.221	0.000279188
CV_RS21425	CV4317,CV_4317	CV_RS21425	MdfA family multidrug efflux MFS transporter	-3.523	0.000727605
CV_RS21430	CV4318,CV_4318	CV_RS21430	acyl-protein synthase	-2.86203	2.92558e-10
CV_RS21435	CV4319,CV_4319	CV_RS21435	hypothetical protein	-3.9417	1.50076e-11
CV_RS21440	CV4320,CV_4320	CV_RS21440	AMP-binding protein	-2.96044	6.49223e-12
CV_RS21445	CV4321,CV_4321	CV_RS21445	GNAT family N-acetyltransferase	-3.21725	2.09587e-11
CV_RS21450	CV4322,CV_4322	CV_RS21450	YbjQ family protein	1.37439	1.10816e-13
CV_RS21455	CV4323,CV_4323	CV_RS21455	2-phosphosulfolactate phosphatase	1.60656	8.77032e-06
CV_RS21660	CV4364,CV_4364	CV_RS21660	copper chaperone PCu(A)C	-4.33472	3.99026e-09
CV_RS21710	CV4374,CV_4374	CV_RS21710	patatin-like phospholipase family protein	1.12214	0.000597974
CV_RS21865	CV4404,CV_4404	yidC	membrane protein insertase YidC	1.24984	6.04653e-12
CV_RS21870	CV4405,CV_4405	yidD	membrane protein insertion efficiency factor YidD	1.55967	1.27977e-08
CV_RS21880	CV4407,CV_4407	rpmH	50S ribosomal protein L34	1.11445	0.00275108
CV_RS21935	CV0256,CV_0256	CV_RS21935	hypothetical protein	-2.11879	2.14078e-91
CV_RS22035	CV0974,CV_0974	CV_RS22035	tyrosine phosphatase	2.99844	0.00247154
CV_RS22085	CV1444,CV_1444	CV_RS22085	hypothetical protein	-1.58931	0.00139351
CV_RS22095	CV1542,CV_1542	CV_RS22095	MaoC family dehydratase	-3.93907	0.00825836
CV_RS22215	CV2651,CV_2651	CV_RS22215	hypothetical protein	-2.69671	0.00206851
CV_RS22245	CV2832,CV_2832	CV_RS22245	ferritin-like protein	-3.79408	4.9647e-11
CV_RS22250	CV2854,CV_2854	CV_RS22250	hypothetical protein	1.07891	1.65699e-21
CV_RS22325	CV3385,CV_3385	CV_RS22325	NUDIX domain-containing protein	1.49265	0.00993588
CV_RS22390	CV3953,CV_3953	CV_RS22390	SDR family oxidoreductase	-2.1263	0.000676445
CV_RS22400	CV3972,CV_3972	CV_RS22400	DUF3304 domain-containing protein	-2.19756	5.38197e-08
CV_RS22405	CV3973,CV_3973	CV_RS22405	DUF3304 domain-containing protein	-1.96208	0.00509725
CV_RS22410	CV3974,CV_3974	CV_RS22410	DUF4123 domain-containing protein	-2.70902	6.56476e-09
CV_RS22475	CV0011,CV_0011	CV_RS22475	hypothetical protein	-2.55128	0.000227151
CV_RS22480	CV0012,CV_0012	CV_RS22480	DUF2235 domain-containing protein	-2.70877	8.9941e-08
CV_RS22485	CV0013,CV_0013	CV_RS22485	hypothetical protein	-2.92568	5.85433e-10
CV_RS22490	CV0014,CV_0014	CV_RS22490	hypothetical protein	-2.84089	4.33029e-06
CV_RS22495	CV0015,CV_0015	CV_RS22495	DUF4123 domain-containing protein	-3.83057	0.00017237
CV_RS22680	CV0731,CV_0731	CV_RS22680	patatin-like phospholipase family protein	-3.05612	1.66575e-06
CV_RS22720	CV1059,CV_1059	CV_RS22720	SIR2 family protein	-1.2824	1.31471e-07
CV_RS22725	CV1219,CV_1219	CV_RS22725	MFS transporter	-2.07348	1.39459e-23
CV_RS22730	CV1220,CV_1220	CV_RS22730	hypothetical protein	-1.77167	2.39745e-05
CV_RS22735	CV1221,CV_1221	CV_RS22735	class I SAM-dependent methyltransferase	-1.64142	1.15349e-05
CV_RS22830	NA	CV_RS22830	GNAT family N-acetyltransferase	-1.59879	0.00406318
CV_RS22835	CV1885,CV_1885	CV_RS22835	DUF3100 domain-containing protein	-4.28194	0.00618684
CV_RS23040	NA	CV_RS23040	serine hydrolase	-1.29615	3.39977e-07
CV_RS23100	CV3982,CV_3982	tssJ	type VI secretion system lipoprotein TssJ	-1.35962	2.73896e-06
CV_RS23105	CV3989,CV_3989	CV_RS23105	DUF3304 domain-containing protein	-1.73673	3.61956e-10
CV_RS23110	CV4017,CV_4017	CV_RS23110	transposase	-1.22453	0.000255448
CV_RS23145	CV4091,CV_4091	CV_RS23145	GNAT family N-acetyltransferase	-1.94154	4.46375e-13
CV_RS23155	CV4164,CV_4164	rpmJ	50S ribosomal protein L36	1.15674	3.21791e-08
CV_RS23255	NA	CV_RS23255	hypothetical protein	1.92285	0.00123625
CV_RS23280	CV0311,CV_0311	CV_RS23280	retention module-containing protein	-1.93665	3.64432e-16
CV_RS23300	CV0516,CV_0516	CV_RS23300	calcium-binding hemolysin	-1.3616	5.61923e-68
CV_RS23320	NA	CV_RS23320	hypothetical protein	-1.44438	0.00534728
CV_RS23335	CV0976,CV_0976	CV_RS23335	hypothetical protein	2.58758	0.000144002
CV_RS23395	CV1335,CV_1335	CV_RS23395	hypothetical protein	1.17758	6.61178e-21
CV_RS23415	CV1430,CV_1430	CV_RS23415	hypothetical protein	-1.86555	2.14531e-14
CV_RS23460	CV1834,CV_1834	CV_RS23460	hypothetical protein	-2.11604	0.00291258
CV_RS23490	CV2002,CV_2002	CV_RS23490	hypothetical protein	-2.27043	1.80064e-07
CV_RS23495	CV2136,CV_2136	CV_RS23495	hypothetical protein	-1.35261	2.00252e-08
CV_RS23500	CV2148,CV_2148	CV_RS23500	hypothetical protein	-1.43219	0.000438382
CV_RS23505	CV2149,CV_2149	CV_RS23505	hypothetical protein	-1.35229	1.7414e-07
CV_RS23560	CV2639,CV_2639	CV_RS23560	hypothetical protein	1.81795	0.000280615
CV_RS23650	CV3475,CV_3475	CV_RS23650	hypothetical protein	-3.7872	1.2989e-05
CV_RS23680	NA	CV_RS23680	DUF3149 domain-containing protein	4.04509	4.72836e-06
CV_RS23810	CV2263,CV_2263	CV_RS23810	RHS repeat-associated core domain-containing protein	-3.9382	5.20835e-07
CV_RS23835	CV3219,CV_3219	CV_RS23835	hypothetical protein	-4.98234	1.0215e-23
CV_RS23860	CV3779,CV_3779	CV_RS23860	hypothetical protein	-2.11587	1.07343e-12
CV_RS23865	CV4082,CV_4082	CV_RS23865	hypothetical protein	1.64157	0.00238412
CV_RS23870	CV4134,CV_4134	CV_RS23870	hypothetical protein	1.64392	2.01858e-08
CV_RS23875	CV4238,CV_4238	CV_RS23875	hypothetical protein	-1.18386	1.77105e-13
CV_RS23950	CV3627,CV_3627	CV_RS23950	hypothetical protein	-1.27423	2.11335e-15

## Sheet: ΔcviI vs WT
Genes differentially expressed in ΔcviI
locus_tag	old_locus_tag	geneName	product	log2 Fold Change (ΔcviIHCD/WTHCD)	padj
CV_RS00045	CV0008,CV_0008	CV_RS00045	DUF1484 family protein	-1.04437	0.000341832
CV_RS00080	CV0018,CV_0018	CV_RS00080	ATP-grasp domain-containing protein	-2.96116	3.06511e-05
CV_RS00085	CV0019,CV_0019	CV_RS00085	methylcrotonoyl-CoA carboxylase	-3.36548	0.00223666
CV_RS00090	CV0020,CV_0020	CV_RS00090	MFS transporter	-3.25578	0.000333009
CV_RS00095	CV0021,CV_0021	CV_RS00095	aminotransferase class I/II-fold pyridoxal phosphate-dependent enzyme	-3.47353	0.00311565
CV_RS00140	CV0034,CV_0034	CV_RS00140	nicotinate phosphoribosyltransferase	1.54357	6.4419e-12
CV_RS00245	CV0056,CV_0056	CV_RS00245	M20/M25/M40 family metallo-hydrolase	-3.00294	6.05553e-20
CV_RS00250	CV0057,CV_0057	CV_RS00250	peptidase M4 family protein	-2.30723	1.23137e-11
CV_RS00300	CV0068,CV_0068	CV_RS00300	peptidase domain-containing ABC transporter	-2.46613	9.55062e-20
CV_RS00305	CV0069,CV_0069	CV_RS00305	HlyD family efflux transporter periplasmic adaptor subunit	-2.43212	0.00025616
CV_RS00360	CV0083,CV_0083	CV_RS00360	YeeE/YedE family protein	2.25076	5.14389e-09
CV_RS00370	CV0085,CV_0085	CV_RS00370	carboxymuconolactone decarboxylase family protein	1.01242	2.41729e-10
CV_RS00390	CV0090,CV_0090	CV_RS00390	hypothetical protein	1.62898	3.04801e-06
CV_RS00420	CV0096,CV_0096	CV_RS00420	glycoside hydrolase family 16 protein	-1.26154	2.18496e-09
CV_RS00530	CV0117,CV_0117	CV_RS00530	amino acid ABC transporter ATP-binding protein	1.11752	0.00327646
CV_RS00535	CV0118,CV_0118	CV_RS00535	ABC transporter permease subunit	1.38069	0.00124052
CV_RS00540	CV0119,CV_0119	CV_RS00540	amino acid ABC transporter permease	1.47329	6.89125e-07
CV_RS00590	CV0131,CV_0131	benE	benzoate/H(+) symporter BenE family transporter	1.0637	0.00025616
CV_RS00615	CV0136,CV_0136	CV_RS00615	DeoR family transcriptional regulator	1.104	5.69578e-10
CV_RS00715	CV0158,CV_0158	CV_RS00715	molybdopterin-dependent oxidoreductase	-1.74574	7.42315e-17
CV_RS00730	CV0161,CV_0161	purE	5-(carboxyamino)imidazole ribonucleotide mutase	1.42007	1.95649e-14
CV_RS00735	CV0162,CV_0162	CV_RS00735	5-(carboxyamino)imidazole ribonucleotide synthase	1.10993	0.00334009
CV_RS00745	CV0164,CV_0164	CV_RS00745	DNA alkylation repair protein	1.29138	3.66444e-08
CV_RS00750	CV0165,CV_0165	CV_RS00750	phosphoribosylaminoimidazolesuccinocarboxamide synthase	1.33653	0.00193497
CV_RS00785	CV0172,CV_0172	CV_RS00785	depolymerase	-1.44597	0.000702554
CV_RS00875	CV0190,CV_0190	gap	type I glyceraldehyde-3-phosphate dehydrogenase	1.49807	0.00112061
CV_RS00915	CV0198,CV_0198	CV_RS00915	MgtC/SapB family protein	-1.29156	0.00319753
CV_RS00970	CV0209,CV_0209	CV_RS00970	organic hydroperoxide resistance protein	-2.70253	0.00122649
CV_RS01085	CV0231,CV_0231	CV_RS01085	HlyC/CorC family transporter	1.26727	2.05931e-06
CV_RS01130	CV0241,CV_0241	CV_RS01130	PTS sugar transporter subunit IIA	-1.00901	2.00514e-05
CV_RS01160	CV0247,CV_0247	CV_RS01160	ester cyclase	-1.59075	0.00412434
CV_RS01195	CV0255,CV_0255	CV_RS01195	hypothetical protein	1.83628	3.96819e-12
CV_RS01400	CV0296,CV_0296	CV_RS01400	hypothetical protein	1.49256	0.000625764
CV_RS01450	CV0308,CV_0308	CV_RS01450	TolC family outer membrane protein	-1.13112	0.00017372
CV_RS01550	CV0328,CV_0328	CV_RS01550	transposase	-2.374	9.94889e-12
CV_RS01560	CV0330,CV_0330	CV_RS01560	DUF4243 domain-containing protein	-1.19202	4.0076e-19
CV_RS01725	CV0360,CV_0360	CV_RS01725	SGNH/GDSL hydrolase family protein	-1.65696	4.38906e-11
CV_RS01780	CV0370,CV_0370	CV_RS01780	aspartate carbamoyltransferase regulatory subunit	-1.04073	6.35037e-07
CV_RS01900	CV0393,CV_0393	CV_RS01900	aldehyde dehydrogenase family protein	-2.18696	5.06295e-07
CV_RS01905	CV0394,CV_0394	CV_RS01905	class I SAM-dependent methyltransferase	-1.28814	1.15155e-05
CV_RS01940	CV0401,CV_0401	hslV	ATP-dependent protease subunit HslV	1.79899	2.21059e-07
CV_RS01945	CV0402,CV_0402	hslU	ATP-dependent protease ATPase subunit HslU	1.30787	0.000351108
CV_RS01950	CV0403,CV_0403	CV_RS01950	MFS transporter	-1.48771	1.02364e-06
CV_RS02160	CV0443,CV_0443	CV_RS02160	alkylphosphonate utilization protein	-1.15159	5.1186e-05
CV_RS02215	CV0454,CV_0454	CV_RS02215	hypothetical protein	-2.15852	2.20669e-10
CV_RS02225	CV0456,CV_0456	CV_RS02225	sodium:proton antiporter	1.05606	8.20743e-05
CV_RS02265	CV0464,CV_0464	CV_RS02265	DUF4347 domain-containing protein	-1.02044	6.2062e-05
CV_RS02275	CV0466,CV_0466	CV_RS02275	efflux RND transporter periplasmic adaptor subunit	-1.10403	0.000658283
CV_RS02565	CV0521,CV_0521	CV_RS02565	hypothetical protein	2.27936	6.10595e-11
CV_RS02660	CV0541,CV_0541	CV_RS02660	FUSC family protein	-1.07703	0.000670079
CV_RS02710	CV0553,CV_0553	CV_RS02710	lytic polysaccharide monooxygenase	-3.76711	1.285e-07
CV_RS02715	CV0554,CV_0554	CV_RS02715	lytic polysaccharide monooxygenase	-2.77616	0.00705962
CV_RS02780	CV0567,CV_0567	CV_RS02780	hypothetical protein	-2.96402	0.00121137
CV_RS02785	CV0568,CV_0568	CV_RS02785	chorismate-binding protein	-3.09852	0.00563141
CV_RS02790	CV0569,CV_0569	CV_RS02790	queuosine precursor transporter	-3.03558	0.00768472
CV_RS02795	CV0570,CV_0570	CV_RS02795	helix-turn-helix transcriptional regulator	-3.85044	0.00958433
CV_RS02800	CV0572,CV_0572	CV_RS02800	phosphohydrolase	-1.94857	4.81759e-11
CV_RS02835	CV0579,CV_0579	CV_RS02835	carboxymuconolactone decarboxylase family protein	-2.5276	5.81739e-36
CV_RS02840	CV0580,CV_0580	CV_RS02840	DUF2798 domain-containing protein	-3.89273	9.12784e-08
CV_RS02900	CV0592,CV_0592	CV_RS02900	DUF2860 domain-containing protein	-1.43902	5.6183e-28
CV_RS02910	CV0594,CV_0594	CV_RS02910	sensor histidine kinase	-1.05007	8.14029e-20
CV_RS02915	CV0595,CV_0595	CV_RS02915	2-isopropylmalate synthase	1.28422	8.06207e-15
CV_RS02925	CV0597,CV_0597	CV_RS02925	hypothetical protein	-2.82476	3.0182e-10
CV_RS03075	CV0627,CV_0627	CV_RS03075	MCP four helix bundle domain-containing protein	1.5537	7.55215e-06
CV_RS03120	CV0636,CV_0636	CV_RS03120	hypothetical protein	-1.67998	0.00762794
CV_RS03160	CV0651,CV_0651	CV_RS03160	tyrosine-type recombinase/integrase	1.51587	6.3567e-07
CV_RS03300	CV0679,CV_0679	CV_RS03300	helix-turn-helix transcriptional regulator	1.18044	1.70823e-06
CV_RS03435	CV0708,CV_0708	CV_RS03435	DHA2 family efflux MFS transporter permease subunit	-3.41951	4.21528e-07
CV_RS03440	CV0709,CV_0709	CV_RS03440	HlyD family secretion protein	-4.57511	1.99428e-09
CV_RS03445	CV0710,CV_0710	CV_RS03445	efflux transporter outer membrane subunit	-3.68154	2.21059e-07
CV_RS03480	CV0717,CV_0717	CV_RS03480	hypothetical protein	-1.48244	0.00236393
CV_RS03485	CV0718,CV_0718	CV_RS03485	poly(3-hydroxybutyrate) depolymerase	-1.15631	1.75818e-06
CV_RS03500	CV0721,CV_0721	CV_RS03500	RebB family R body protein	-2.27689	3.87577e-05
CV_RS03505	CV0722,CV_0722	CV_RS03505	RebB family R body protein	-3.12678	2.9618e-11
CV_RS03510	CV0723,CV_0723	CV_RS03510	RebB family R body protein	-3.57311	1.33245e-13
CV_RS03515	CV0724,CV_0724	CV_RS03515	RebB family R body protein	-3.29687	8.51297e-13
CV_RS03520	CV0725,CV_0725	CV_RS03520	hypothetical protein	-2.91393	0.00795507
CV_RS03535	CV0728,CV_0728	CV_RS03535	hypothetical protein	-2.0148	0.00834501
CV_RS03540	CV0729,CV_0729	CV_RS03540	polyhydroxybutyrate depolymerase	-2.27737	2.30436e-13
CV_RS03555	CV0732,CV_0732	CV_RS03555	hypothetical protein	-4.29849	1.71801e-13
CV_RS03560	CV0733,CV_0733	CV_RS03560	RebB family R body protein	-3.38799	1.05683e-15
CV_RS03570	CV0735,CV_0735	CV_RS03570	DUF2589 domain-containing protein	-3.50278	6.51237e-17
CV_RS03585	CV0737,CV_0737	CV_RS03585	RNA polymerase sigma factor	-4.51312	5.22844e-06
CV_RS03675	CV0753,CV_0753	CV_RS03675	hypothetical protein	-2.70121	0.00186195
CV_RS03680	CV0754,CV_0754	CV_RS03680	hypothetical protein	-1.67076	8.95358e-09
CV_RS03685	CV0755,CV_0755	CV_RS03685	hypothetical protein	-1.394	5.32776e-19
CV_RS03690	CV0756,CV_0756	CV_RS03690	hypothetical protein	-1.44023	4.44414e-10
CV_RS03930	CV0801,CV_0801	CV_RS03930	MFS transporter	-1.88291	1.23614e-06
CV_RS03935	CV0803,CV_0803	hemA	5-aminolevulinate synthase	-2.11016	2.93024e-05
CV_RS03960	CV0808,CV_0808	CV_RS03960	NADP-dependent oxidoreductase	-1.51338	0.00780148
CV_RS04170	CV0854,CV_0854	CV_RS04170	ABC transporter permease	1.31095	1.26978e-08
CV_RS04175	CV0855,CV_0855	CV_RS04175	ATP-binding cassette domain-containing protein	1.51543	9.12784e-08
CV_RS04235	CV0867,CV_0867	CV_RS04235	superoxide dismutase	-3.74594	0.00116839
CV_RS04240	CV0868,CV_0868	CV_RS04240	DUF1842 domain-containing protein	-4.47325	2.99307e-05
CV_RS04245	CV0870,CV_0870	tpx	thiol peroxidase	-1.45393	0.00549627
CV_RS04500	CV0924,CV_0924	dusA	tRNA dihydrouridine(20/20a) synthase DusA	-1.02758	9.52433e-07
CV_RS04630	CV0949,CV_0949	nuoI	NADH-quinone oxidoreductase subunit NuoI	1.0774	3.03281e-09
CV_RS04755	CV0975,CV_0975	CV_RS04755	CesT family type III secretion system chaperone	1.67639	0.00106949
CV_RS05120	CV1039,CV_1039	CV_RS05120	cytochrome c5 family protein	-3.14329	4.93655e-07
CV_RS05125	CV1040,CV_1040	CV_RS05125	FAD-binding protein	-1.96325	1.19301e-13
CV_RS05130	CV1041,CV_1041	CV_RS05130	DSD1 family PLP-dependent enzyme	-2.56144	3.97073e-43
CV_RS05170	CV1052,CV_1052	CV_RS05170	hypothetical protein	-2.28608	7.01912e-15
CV_RS05175	NA	CV_RS05175	hypothetical protein	-1.21909	8.03846e-06
CV_RS05280	CV1078,CV_1078	CV_RS05280	MFS transporter	1.08241	8.07155e-05
CV_RS05360	CV1094,CV_1094	CV_RS05360	IscS subfamily cysteine desulfurase	-1.04886	1.55535e-06
CV_RS05365	CV1095,CV_1095	iscR	Fe-S cluster assembly transcriptional regulator IscR	-1.29769	0.000302509
CV_RS05380	CV1098,CV_1098	CV_RS05380	ABC transporter permease subunit	1.24345	0.00289652
CV_RS05395	CV1101,CV_1101	CV_RS05395	ABC transporter ATP-binding protein	1.00093	0.000116014
CV_RS05515	CV1121,CV_1121	acnA	aconitate hydratase AcnA	-1.30506	4.38906e-11
CV_RS05625	CV1144,CV_1144	CV_RS05625	DinB family protein	-1.78423	1.57139e-09
CV_RS05640	CV1148,CV_1148	CV_RS05640	EAL domain-containing protein	-1.07906	5.25796e-12
CV_RS05655	CV1151,CV_1151	CV_RS05655	CidA/LrgA family protein	-2.04847	0.00798069
CV_RS05660	CV1152,CV_1152	CV_RS05660	LrgB family protein	-1.7066	0.00686506
CV_RS05710	CV1162,CV_1162	CV_RS05710	peptide MFS transporter	1.71882	0.000919009
CV_RS05805	CV1182,CV_1182	CV_RS05805	reactive intermediate/imine deaminase	1.2759	1.81971e-06
CV_RS05975	CV1222,CV_1222	CV_RS05975	aldehyde dehydrogenase	-1.71926	0.00403649
CV_RS06000	CV1228,CV_1228	cas4	CRISPR-associated protein Cas4	-1.39953	0.000507986
CV_RS06005	CV1229,CV_1229	cas1c	type I-C CRISPR-associated endonuclease Cas1	-1.16228	1.63968e-12
CV_RS06010	CV1230,CV_1230	cas2	CRISPR-associated endonuclease Cas2	-1.3406	0.000882217
CV_RS06220	CV1284,CV_1284	CV_RS06220	hydrolase	-1.27592	0.00415912
CV_RS06295	CV1298,CV_1298	CV_RS06295	hypothetical protein	1.10629	0.00834501
CV_RS06390	CV1311,CV_1311	CV_RS06390	hypothetical protein	-1.11464	2.2456e-06
CV_RS06430	CV1318,CV_1318	htpG	molecular chaperone HtpG	1.59712	0.00230597
CV_RS06465	CV1324,CV_1324	CV_RS06465	OsmC family protein	-1.13444	1.21173e-06
CV_RS06470	CV1325,CV_1325	CV_RS06470	thioredoxin family protein	-1.34009	4.77874e-08
CV_RS06475	CV1326,CV_1326	CV_RS06475	hypothetical protein	-1.18744	8.76286e-11
CV_RS06510	CV1333,CV_1333	potA	polyamine ABC transporter ATP-binding protein	1.13713	2.21842e-08
CV_RS06515	CV1334,CV_1334	CV_RS06515	FAD-binding oxidoreductase	1.0332	1.07378e-09
CV_RS06525	CV1340,CV_1340	CV_RS06525	trypsin-like serine protease	-2.30942	9.9759e-07
CV_RS06815	CV1395,CV_1395	CV_RS06815	galactose mutarotase	-2.45321	2.14252e-05
CV_RS06820	CV1396,CV_1396	CV_RS06820	ABC transporter substrate-binding protein	-2.79429	7.53053e-05
CV_RS06825	CV1397,CV_1397	CV_RS06825	HAD family phosphatase	-2.60528	0.000575977
CV_RS06830	CV1398,CV_1398	CV_RS06830	MFS transporter	-3.48655	7.03001e-06
CV_RS06835	CV1399,CV_1399	CV_RS06835	NUDIX domain-containing protein	-3.68082	3.55193e-05
CV_RS06840	CV1400,CV_1400	mtnP	S-methyl-5'-thioadenosine phosphorylase	-3.77819	1.38186e-05
CV_RS06845	CV1401,CV_1401	CV_RS06845	fatty acid desaturase	-4.07427	2.63575e-08
CV_RS06850	CV1402,CV_1402	CV_RS06850	HAD family hydrolase	-7.43472	9.61698e-05
CV_RS06855	CV1403,CV_1403	CV_RS06855	FAD-dependent oxidoreductase	-5.43199	0.00012091
CV_RS06860	CV1404,CV_1404	CV_RS06860	DegT/DnrJ/EryC1/StrS family aminotransferase	-4.98765	7.41749e-05
CV_RS06865	CV1405,CV_1405	CV_RS06865	NUDIX hydrolase	-4.96289	2.34389e-08
CV_RS06870	CV1406,CV_1406	CV_RS06870	DegT/DnrJ/EryC1/StrS family aminotransferase	-6.38686	2.16654e-09
CV_RS06875	CV1407,CV_1407	CV_RS06875	Gfo/Idh/MocA family oxidoreductase	-6.27839	3.81597e-06
CV_RS06880	CV1408,CV_1408	CV_RS06880	L-serine ammonia-lyase	2.2021	9.61986e-09
CV_RS06885	CV1409,CV_1409	CV_RS06885	HAAAP family serine/threonine permease	2.34608	5.31706e-15
CV_RS06905	CV1414,CV_1414	CV_RS06905	copper homeostasis protein CutC	-1.05813	4.09474e-17
CV_RS07000	CV1434,CV_1434	CV_RS07000	DUF1304 domain-containing protein	-1.03763	8.51297e-13
CV_RS07035	CV1441,CV_1441	CV_RS07035	MBL fold metallo-hydrolase	1.1685	6.88687e-08
CV_RS07165	CV1467,CV_1467	CV_RS07165	hypothetical protein	1.60771	8.67111e-23
CV_RS07190	CV1473,CV_1473	CV_RS07190	phage tail assembly protein	-4.15632	1.7331e-22
CV_RS07320	CV1503,CV_1503	CV_RS07320	branched-chain amino acid ABC transporter permease	1.38879	4.39985e-12
CV_RS07325	CV1504,CV_1504	CV_RS07325	ABC transporter ATP-binding protein	1.21237	1.37492e-25
CV_RS07330	CV1505,CV_1505	CV_RS07330	ABC transporter ATP-binding protein	1.14815	7.72904e-17
CV_RS07335	CV1506,CV_1506	CV_RS07335	ABC transporter ATP-binding protein	1.34511	7.50727e-07
CV_RS07455	CV1530,CV_1530	pta	phosphate acetyltransferase	1.47122	2.20239e-09
CV_RS07460	CV1531,CV_1531	CV_RS07460	acetate kinase	1.36644	0.00264342
CV_RS07465	CV1532,CV_1532	CV_RS07465	aromatic ring-hydroxylating dioxygenase subunit alpha	1.31346	1.00677e-05
CV_RS07525	CV1538,CV_1538	putA	trifunctional transcriptional regulator/proline dehydrogenase/L-glutamate gamma-semialdehyde dehydrogenase	1.12875	0.00242472
CV_RS07535	CV1541,CV_1541	CV_RS07535	beta-ketoacyl-[acyl-carrier-protein] synthase family protein	-5.46283	2.41729e-10
CV_RS07545	CV1543,CV_1543	CV_RS07545	hypothetical protein	-3.32572	0.000154095
CV_RS07550	CV1544,CV_1544	CV_RS07550	diiron oxygenase	-3.21709	3.41198e-05
CV_RS07555	CV1545,CV_1545	CV_RS07555	NAD(P)/FAD-dependent oxidoreductase	-3.25438	2.28355e-05
CV_RS07560	CV1546,CV_1546	fabG	3-oxoacyl-ACP reductase FabG	-1.43135	0.0029116
CV_RS07565	CV1547,CV_1547	CV_RS07565	ferredoxin family protein	-1.44114	0.00229704
CV_RS07585	CV1551,CV_1551	CV_RS07585	DUF4180 domain-containing protein	-1.3096	0.00255792
CV_RS07720	CV1578,CV_1578	CV_RS07720	EAL domain-containing response regulator	2.27193	0.00321081
CV_RS07825	CV1599,CV_1599	kdpA	potassium-transporting ATPase subunit KdpA	-1.2943	0.00731732
CV_RS08055	CV1642,CV_1642	grpE	nucleotide exchange factor GrpE	1.42312	0.00311875
CV_RS08105	CV1653,CV_1653	hemG	protoporphyrinogen oxidase	2.04712	2.52441e-19
CV_RS08155	CV1663,CV_1663	CV_RS08155	hypothetical protein	2.52596	2.97705e-09
CV_RS08160	CV1664,CV_1664	yehT	two-component system response regulator BtsR	3.3813	5.93013e-08
CV_RS08165	CV1665,CV_1665	CV_RS08165	sensor histidine kinase	4.77765	8.01046e-13
CV_RS08395	CV1712,CV_1712	CV_RS08395	phospholipase	-1.37805	1.24764e-13
CV_RS08400	CV1713,CV_1713	asnB	asparagine synthase (glutamine-hydrolyzing)	-2.16655	1.06075e-05
CV_RS08435	CV1720,CV_1720	ppk2	polyphosphate kinase 2	1.02491	0.000166024
CV_RS08530	CV1740,CV_1740	CV_RS08530	GNAT family N-acetyltransferase	-1.14974	0.00143594
CV_RS08535	CV1741,CV_1741	CV_RS08535	class I SAM-dependent methyltransferase	-1.14475	2.20239e-09
CV_RS08550	CV1744,CV_1744	CV_RS08550	fucose-binding lectin II	-2.67201	0.000895921
CV_RS08575	CV1751,CV_1751	cas6f	type I-F CRISPR-associated endoribonuclease Cas6/Csy4	-1.91038	0.000249714
CV_RS08580	CV1752,CV_1752	csy3	type I-F CRISPR-associated protein Csy3	-1.42104	3.49315e-05
CV_RS08585	CV1753,CV_1753	csy2	type I-F CRISPR-associated protein Csy2	-1.27096	0.00994095
CV_RS08590	CV1754,CV_1754	csy1	type I-F CRISPR-associated protein Csy1	-1.31671	7.18963e-12
CV_RS08650	CV1766,CV_1766	CV_RS08650	isovaleryl-CoA dehydrogenase	1.26748	1.92559e-22
CV_RS08715	CV1779,CV_1779	CV_RS08715	MerR family DNA-binding transcriptional regulator	1.47399	0.00657302
CV_RS08720	CV1780,CV_1780	CV_RS08720	AMP-binding protein	1.04527	6.28735e-05
CV_RS09020	CV1843,CV_1843	CV_RS09020	alpha-D-ribose 1-methylphosphonate 5-phosphate C-P-lyase PhnJ	1.2254	0.000569673
CV_RS09190	CV1884,CV_1884	CV_RS09190	amidohydrolase	-4.31881	1.5135e-07
CV_RS09365	CV1920,CV_1920	CV_RS09365	pirin family protein	1.34328	0.000387501
CV_RS09510	CV1944,CV_1944	clpB	ATP-dependent chaperone ClpB	1.16896	4.49154e-17
CV_RS09560	CV1957,CV_1957	CV_RS09560	polyamine ABC transporter substrate-binding protein	1.1494	8.77351e-07
CV_RS09565	CV1958,CV_1958	CV_RS09565	ABC transporter permease subunit	1.72933	0.000296779
CV_RS09570	CV1959,CV_1959	CV_RS09570	ABC transporter permease subunit	1.77954	0.00383832
CV_RS09575	CV1960,CV_1960	CV_RS09575	DUF3138 family protein	1.69905	0.000196165
CV_RS09725	CV1993,CV_1993	argF	ornithine carbamoyltransferase	1.24335	0.00514039
CV_RS09730	CV1994,CV_1994	CV_RS09730	argininosuccinate synthase	1.0002	1.59622e-06
CV_RS09770	CV2001,CV_2001	CV_RS09770	M9 family metallopeptidase N-terminal domain-containing protein	-2.05739	6.96687e-05
CV_RS09795	CV2007,CV_2007	nirK	nitrite reductase, copper-containing	1.89241	0.00293151
CV_RS09940	CV2036,CV_2036	CV_RS09940	redoxin family protein	-1.2888	2.01855e-06
CV_RS09950	CV2038,CV_2038	CV_RS09950	T3SS effector OspC family protein	1.70825	0.000722379
CV_RS10050	CV2057,CV_2057	prpB	methylisocitrate lyase	1.11299	2.58572e-05
CV_RS10270	CV2101,CV_2101	CV_RS10270	helix-turn-helix domain-containing protein	-1.43461	0.00498446
CV_RS10275	CV2102,CV_2102	CV_RS10275	amidohydrolase	-1.75561	0.009819
CV_RS10335	CV2114,CV_2114	CV_RS10335	phage tail protein	-1.8887	0.00524192
CV_RS10410	CV2126,CV_2126	CV_RS10410	hypothetical protein	-1.03391	1.49103e-05
CV_RS10435	CV2131,CV_2131	CV_RS10435	DUF1320 domain-containing protein	-2.53306	5.99629e-06
CV_RS10450	CV2134,CV_2134	CV_RS10450	hypothetical protein	-2.60076	4.21343e-09
CV_RS10455	CV2135,CV_2135	CV_RS10455	peptidase	-2.56991	0.00102632
CV_RS10510	CV2147,CV_2147	CV_RS10510	M15 family metallopeptidase	-5.29271	1.42798e-14
CV_RS10710	CV2188,CV_2188	CV_RS10710	metallophosphoesterase	1.13917	2.22113e-08
CV_RS10715	CV2189,CV_2189	CV_RS10715	HD domain-containing protein	1.22442	0.00390738
CV_RS10890	NA	CV_RS10890	hypothetical protein	-2.1658	0.00152032
CV_RS11035	CV2246,CV_2246	CV_RS11035	response regulator transcription factor	-1.63511	7.55058e-12
CV_RS11040	CV2247,CV_2247	CV_RS11040	transaldolase	-1.74717	0.000112348
CV_RS11045	CV2248,CV_2248	CV_RS11045	sugar MFS transporter	-1.55878	2.6689e-05
CV_RS11050	CV2249,CV_2249	CV_RS11050	hypothetical protein	-1.9536	0.000753915
CV_RS11075	CV2255,CV_2255	CV_RS11075	sugar O-acetyltransferase	-7.83307	0.0076427
CV_RS11080	CV2256,CV_2256	CV_RS11080	aspartate aminotransferase family protein	-6.9074	0.000552317
CV_RS11085	CV2257,CV_2257	CV_RS11085	hypothetical protein	-6.60252	0.00990666
CV_RS11090	CV2258,CV_2258	CV_RS11090	SDR family oxidoreductase	-5.9906	5.84617e-06
CV_RS11095	CV2259,CV_2259	CV_RS11095	DUF1349 domain-containing protein	-5.23456	0.000105214
CV_RS11100	CV2260,CV_2260	CV_RS11100	HAD-IIB family hydrolase	-4.69418	0.000302618
CV_RS11105	CV2261,CV_2261	CV_RS11105	methyltransferase	-3.51187	0.000322817
CV_RS11110	CV2262,CV_2262	CV_RS11110	MFS transporter	-2.86384	8.07708e-08
CV_RS11115	CV2264,CV_2264	CV_RS11115	hypothetical protein	-2.07498	0.000154095
CV_RS11125	CV2266,CV_2266	CV_RS11125	GDSL family lipase	1.28013	0.000262777
CV_RS11220	CV2292,CV_2292	CV_RS11220	hypothetical protein	1.89389	0.00023782
CV_RS11300	CV2309,CV_2309	CV_RS11300	PTS fructose transporter subunit IIC	-1.25425	7.00712e-13
CV_RS11305	CV2310,CV_2310	CV_RS11305	PTS fructose transporter subunit IIB	-1.13644	7.75619e-55
CV_RS11310	CV2311,CV_2311	ptsP	phosphoenolpyruvate--protein phosphotransferase	-1.14292	1.70091e-80
CV_RS11315	CV2312,CV_2312	manA	mannose-6-phosphate isomerase, class I	-1.07231	8.85404e-65
CV_RS11320	CV2313,CV_2313	CV_RS11320	helix-turn-helix transcriptional regulator	-1.09358	3.06694e-94
CV_RS11470	CV2347,CV_2347	CV_RS11470	BMP family ABC transporter substrate-binding protein	1.11363	5.63648e-63
CV_RS11475	CV2348,CV_2348	CV_RS11475	ABC transporter ATP-binding protein	1.34387	3.51455e-50
CV_RS11650	CV2383,CV_2383	CV_RS11650	hypothetical protein	-2.53746	7.26447e-42
CV_RS11700	CV2393,CV_2393	CV_RS11700	phosphatidylglycerophosphatase A	-1.02484	3.56484e-20
CV_RS11725	CV2398,CV_2398	CV_RS11725	response regulator	-1.55452	3.62498e-06
CV_RS11955	NA	CV_RS11955	CHAD domain-containing protein	-1.35875	3.49108e-05
CV_RS12000	CV2454,CV_2454	CV_RS12000	aminopeptidase P family protein	-1.05636	2.44612e-08
CV_RS12045	CV2463,CV_2463	CV_RS12045	methyl-accepting chemotaxis protein	-1.61257	4.65617e-21
CV_RS12060	CV2467,CV_2467	CV_RS12060	BMP family ABC transporter substrate-binding protein	1.10997	0.000488654
CV_RS12070	CV2469,CV_2469	CV_RS12070	GNAT family N-acetyltransferase	-1.19426	0.00169918
CV_RS12195	CV2495,CV_2495	CV_RS12195	flagellin	1.15039	0.00210966
CV_RS12210	CV2498,CV_2498	CV_RS12210	response regulator	-1.1598	0.0066174
CV_RS12385	CV2532,CV_2532	moaA	GTP 3',8-cyclase MoaA	5.46477	0.00175351
CV_RS12395	CV2534,CV_2534	CV_RS12395	type IV pili methyl-accepting chemotaxis transducer N-terminal domain-containing protein	2.83026	0.000159356
CV_RS12400	CV2535,CV_2535	CV_RS12400	response regulator transcription factor	2.5314	1.60719e-05
CV_RS12405	CV2540,CV_2540	narI	respiratory nitrate reductase subunit gamma	5.64195	1.50799e-24
CV_RS12410	CV2541,CV_2541	narJ	nitrate reductase molybdenum cofactor assembly chaperone	5.84466	0.00132541
CV_RS12415	CV2542,CV_2542	narH	nitrate reductase subunit beta	6.18467	0.00662678
CV_RS12420	CV2543,CV_2543	CV_RS12420	nitrate reductase subunit alpha	7.16324	0.00193497
CV_RS12425	CV2544,CV_2544	CV_RS12425	NarK family nitrate/nitrite MFS transporter	6.79269	1.18602e-06
CV_RS12430	CV2545,CV_2545	CV_RS12430	NarK/NasA family nitrate transporter	4.9695	0.00660567
CV_RS12530	CV2563,CV_2563	CV_RS12530	hypothetical protein	-1.25592	0.00338252
CV_RS12535	CV2564,CV_2564	CV_RS12535	hypothetical protein	-1.86644	0.00193497
CV_RS12570	CV2571,CV_2571	CV_RS12570	M23 family metallopeptidase	-4.64528	0.000552367
CV_RS12790	CV2613,CV_2613	CV_RS12790	hypothetical protein	1.15836	7.9943e-26
CV_RS12805	CV2616,CV_2616	sipA	SPI-1 type III secretion system effector SipA	1.17361	1.51275e-30
CV_RS12810	CV2617,CV_2617	sctA	type III secretion system needle tip protein SctA	1.21871	2.30436e-13
CV_RS12815	CV2618,CV_2618	CV_RS12815	IpaC/SipC family type III secretion system needle tip complex protein	1.26422	1.86746e-21
CV_RS12820	CV2619,CV_2619	CV_RS12820	type III secretion system needle tip complex protein	1.32183	1.01628e-10
CV_RS12825	CV2620,CV_2620	sicA	type III secretion system translocator chaperone SicA	1.44214	5.78651e-17
CV_RS12840	CV2623,CV_2623	CV_RS12840	EscS/YscS/HrcS family type III secretion system export apparatus protein	1.86151	1.94591e-23
CV_RS12845	CV2624,CV_2624	CV_RS12845	EscR/YscR/HrcR family type III secretion system export apparatus protein	1.90384	1.91703e-14
CV_RS12850	CV2625,CV_2625	CV_RS12850	YscQ/HrcQ family type III secretion apparatus protein	2.04388	5.69578e-10
CV_RS12855	CV2626,CV_2626	CV_RS12855	surface presentation of antigens secretory protein	2.21578	0.00409981
CV_RS12860	CV2627,CV_2627	CV_RS12860	secretory protein, associated with virulence	2.07927	1.33806e-07
CV_RS12865	CV2628,CV_2628	sctN	type III secretion system ATPase SctN	2.04359	9.22898e-52
CV_RS12870	CV2629,CV_2629	spaK	SPI-1 type III secretion system chaperone SpaK	2.03211	7.70029e-05
CV_RS12875	CV2630,CV_2630	CV_RS12875	EscV/YscV/HrcV family type III secretion system export apparatus protein	2.15143	0.000154095
CV_RS12880	CV2631,CV_2631	CV_RS12880	YopN/LcrE/InvE/MxiC type III secretion system gatekeeper	1.46574	7.49941e-06
CV_RS12885	CV2632,CV_2632	CV_RS12885	EscC/YscC/HrcC family type III secretion system outer membrane ring protein	2.07579	1.50181e-05
CV_RS12890	CV2633,CV_2633	invF	AraC family transcriptional regulator InvF	2.00411	1.11731e-08
CV_RS12895	CV2634,CV_2634	CV_RS12895	two-component sensor histidine kinase	-1.13862	2.97222e-09
CV_RS12900	CV2635,CV_2635	CV_RS12900	response regulator	-1.40477	0.00193497
CV_RS12990	NA	CV_RS12990	hypothetical protein	-2.25448	1.16536e-10
CV_RS13065	CV2666,CV_2666	CV_RS13065	hypothetical protein	-1.02101	4.7523e-13
CV_RS13080	CV2670,CV_2670	CV_RS13080	amidohydrolase	-2.6457	1.93032e-10
CV_RS13150	CV2684,CV_2684	CV_RS13150	hypothetical protein	-2.80057	1.46297e-08
CV_RS13275	CV2709,CV_2709	CV_RS13275	hypothetical protein	6.05673	1.77163e-12
CV_RS13280	NA	CV_RS13280	DUF2249 domain-containing protein	8.2929	1.18769e-10
CV_RS13285	CV2710,CV_2710	CV_RS13285	hemerythrin domain-containing protein	8.51731	4.0076e-19
CV_RS13290	CV2711,CV_2711	CV_RS13290	NnrS family protein	6.85929	1.52102e-07
CV_RS13320	CV2717,CV_2717	CV_RS13320	S8 family serine peptidase	-1.19907	3.64754e-14
CV_RS13480	CV2751,CV_2751	CV_RS13480	3'-5' exonuclease	-1.05054	3.94602e-08
CV_RS13495	CV2753,CV_2753	CV_RS13495	thioredoxin family protein	-1.0259	0.00128144
CV_RS13700	CV2798,CV_2798	CV_RS13700	MFS transporter	-1.34335	0.000174822
CV_RS13705	CV2799,CV_2799	CV_RS13705	alpha/beta fold hydrolase	-1.10002	8.33731e-07
CV_RS13715	CV2801,CV_2801	CV_RS13715	hypothetical protein	-1.18379	3.51416e-09
CV_RS13720	CV2802,CV_2802	CV_RS13720	non-ribosomal peptide synthetase	-2.8497	0.00474746
CV_RS13725	CV2803,CV_2803	CV_RS13725	non-ribosomal peptide synthetase	-3.74783	2.1846e-17
CV_RS13730	CV2804,CV_2804	CV_RS13730	aspartate aminotransferase family protein	-4.12529	2.78519e-08
CV_RS13790	CV2817,CV_2817	CV_RS13790	hypothetical protein	2.30436	3.82736e-11
CV_RS13855	CV2830,CV_2830	CV_RS13855	alkaline phosphatase family protein	-1.65316	5.61034e-12
CV_RS13860	CV2831,CV_2831	CV_RS13860	hypothetical protein	-1.95401	1.73883e-12
CV_RS13870	CV2833,CV_2833	CV_RS13870	3-dehydroquinate synthase	-1.54876	0.00124201
CV_RS13875	CV2834,CV_2834	eboE	metabolite traffic protein EboE	-1.91281	0.00933151
CV_RS13890	CV2836,CV_2836	CV_RS13890	TatD family hydrolase	-1.84433	0.00423665
CV_RS13895	CV2837,CV_2837	CV_RS13895	VOC family protein	-2.10954	1.12943e-08
CV_RS13905	CV2839,CV_2839	CV_RS13905	LysE family translocator	-2.08726	9.15851e-06
CV_RS14110	CV2883,CV_2883	flgG	flagellar basal-body rod protein FlgG	1.16049	3.83366e-06
CV_RS14115	CV2884,CV_2884	CV_RS14115	flagellar basal body rod protein FlgF	1.10737	1.40191e-32
CV_RS14180	CV2897,CV_2897	CV_RS14180	extracellular solute-binding protein	1.24433	2.59121e-42
CV_RS14185	CV2898,CV_2898	CV_RS14185	sugar ABC transporter permease	1.20917	1.84916e-33
CV_RS14190	CV2899,CV_2899	CV_RS14190	carbohydrate ABC transporter permease	1.10576	0.00338234
CV_RS14295	CV2921,CV_2921	CV_RS14295	MaoC family dehydratase	1.4537	4.2518e-06
CV_RS14475	CV2956,CV_2956	CV_RS14475	LacI family DNA-binding transcriptional regulator	-1.41137	5.8927e-06
CV_RS14540	CV2969,CV_2969	CV_RS14540	cystine ABC transporter substrate-binding protein	-1.27441	2.91509e-06
CV_RS14600	CV2980,CV_2980	CV_RS14600	restriction endonuclease Eco57I	1.1448	6.34008e-05
CV_RS14790	CV3014,CV_3014	CV_RS14790	MFS transporter	-2.31512	0.000830159
CV_RS14810	CV3018,CV_3018	CV_RS14810	sugar ABC transporter ATP-binding protein	1.27707	0.000937352
CV_RS14815	CV3019,CV_3019	rbsD	D-ribose pyranase	1.3295	0.000233108
CV_RS14820	CV3020,CV_3020	rbsK	ribokinase	1.31672	8.29928e-05
CV_RS15015	CV3062,CV_3062	CV_RS15015	enoyl-CoA hydratase	2.22759	0.00101138
CV_RS15020	CV3063,CV_3063	CV_RS15020	sulfite exporter TauE/SafE family protein	-1.08233	0.00128144
CV_RS15025	CV3064,CV_3064	CV_RS15025	metal ABC transporter substrate-binding protein	-1.18833	4.5342e-07
CV_RS15030	CV3065,CV_3065	CV_RS15030	metal ABC transporter permease	-1.0838	0.00537058
CV_RS15045	CV3067,CV_3067	CV_RS15045	GTP-binding protein	-1.09134	0.00790699
CV_RS15050	CV3068,CV_3068	CV_RS15050	transcriptional repressor	-1.844	0.00125782
CV_RS15070	CV3072,CV_3072	tyrS	tyrosine--tRNA ligase	1.01006	4.7501e-12
CV_RS15095	CV3077,CV_3077	CV_RS15095	oxidoreductase	2.76943	0.00755176
CV_RS15225	CV3100,CV_3100	mgtA	magnesium-translocating P-type ATPase	2.33628	0.00166525
CV_RS15245	CV3104,CV_3104	CV_RS15245	porin	-1.46973	6.6443e-10
CV_RS15265	CV3109,CV_3109	htpX	protease HtpX	1.04553	0.000545415
CV_RS15430	CV3143,CV_3143	CV_RS15430	hypothetical protein	-1.11876	2.81717e-05
CV_RS15805	CV3208,CV_3208	CV_RS15805	1-acyl-sn-glycerol-3-phosphate acyltransferase	2.66323	7.48525e-08
CV_RS15830	CV3213,CV_3213	CV_RS15830	hypothetical protein	1.93717	4.74293e-11
CV_RS15845	CV3216,CV_3216	CV_RS15845	isoprenylcysteine carboxylmethyltransferase family protein	1.88869	2.27536e-05
CV_RS15860	CV3218,CV_3218	CV_RS15860	threonylcarbamoyl-AMP synthase	-2.17943	4.78013e-05
CV_RS15870	CV3220,CV_3220	CV_RS15870	DUF2309 domain-containing protein	-1.9178	0.000174822
CV_RS15875	CV3221,CV_3221	CV_RS15875	NADH-quinone oxidoreductase subunit L	-2.14534	7.89768e-05
CV_RS15935	CV3231,CV_3231	CV_RS15935	hypothetical protein	1.2537	6.77046e-05
CV_RS15940	CV3232,CV_3232	CV_RS15940	co-chaperone GroES	2.89527	0.00751326
CV_RS15955	CV3235,CV_3235	CV_RS15955	MerR family DNA-binding protein	-1.26816	5.03146e-07
CV_RS16035	CV3253,CV_3253	CV_RS16035	pirin family protein	1.46913	0.00698943
CV_RS16095	CV3265,CV_3265	CV_RS16095	hypothetical protein	-1.36545	1.69787e-06
CV_RS16120	CV3270,CV_3270	vioE	violacein biosynthesis enzyme VioE	-4.6631	7.53053e-05
CV_RS16125	CV3271,CV_3271	CV_RS16125	tryptophan hydroxylase VioD	-4.41886	0.00289837
CV_RS16130	CV3272,CV_3272	CV_RS16130	FAD-dependent monooxygenase	-3.73283	6.89125e-07
CV_RS16135	CV3273,CV_3273	vioB	iminophenyl-pyruvate dimer synthase VioB	-3.61611	0.000642697
CV_RS16140	CV3274,CV_3274	CV_RS16140	FAD-dependent oxidoreductase	-4.07028	0.000548022
CV_RS16145	CV3275,CV_3275	sph	sphingomyelin phosphodiesterase	-1.48846	3.72051e-05
CV_RS16220	CV3290,CV_3290	CV_RS16220	3-methyl-2-oxobutanoate hydroxymethyltransferase	-5.20003	9.69595e-06
CV_RS16225	CV3291,CV_3291	CV_RS16225	LysR family transcriptional regulator	-2.06555	0.000857868
CV_RS16255	CV3297,CV_3297	CV_RS16255	hypothetical protein	-1.28381	0.000132851
CV_RS16320	CV3310,CV_3310	CV_RS16320	hypothetical protein	1.32712	0.00283126
CV_RS16325	CV3311,CV_3311	CV_RS16325	DUF465 domain-containing protein	1.47578	0.00563863
CV_RS16350	CV3316,CV_3316	CV_RS16350	chitinase C-terminal domain-containing protein	-3.62561	0.000501031
CV_RS16360	CV3318,CV_3318	CV_RS16360	hypothetical protein	-1.56078	0.00860091
CV_RS16380	CV3323,CV_3323	CV_RS16380	lytic polysaccharide monooxygenase	1.16194	1.17047e-05
CV_RS16620	CV3370,CV_3370	CV_RS16620	anaerobic C4-dicarboxylate transporter	2.59399	1.94659e-43
CV_RS16680	CV3383,CV_3383	CV_RS16680	MarR family transcriptional regulator	-1.30517	1.28663e-48
CV_RS17185	CV3486,CV_3486	CV_RS17185	VOC family protein	-1.85094	4.36675e-37
CV_RS17225	CV3494,CV_3494	CV_RS17225	nitric-oxide reductase large subunit	5.46857	1.34698e-21
CV_RS17250	CV3499,CV_3499	CV_RS17250	TetR/AcrR family transcriptional regulator	1.16401	1.28663e-48
CV_RS17255	CV3500,CV_3500	CV_RS17255	NADPH-dependent oxidoreductase	1.73791	0.00706317
CV_RS17260	CV3501,CV_3501	CV_RS17260	alkene reductase	1.36713	1.63108e-42
CV_RS17285	CV3506,CV_3506	CV_RS17285	protease	-3.91676	6.32625e-17
CV_RS17320	CV3514,CV_3514	CV_RS17320	putative DNA-binding domain-containing protein	-1.10226	0.00514039
CV_RS17325	CV3515,CV_3515	CV_RS17325	DoxX family protein	-1.15392	0.00537566
CV_RS17350	CV3520,CV_3520	CV_RS17350	acetoacetate decarboxylase	-1.4535	0.00348818
CV_RS17570	CV3551,CV_3551	CV_RS17570	dihydroorotate oxidase	1.72623	1.15356e-14
CV_RS17800	CV3596,CV_3596	CV_RS17800	hypothetical protein	-3.54781	0.00020205
CV_RS17805	CV3597,CV_3597	CV_RS17805	pyridoxal-phosphate dependent enzyme	-3.84988	0.00153669
CV_RS17810	CV3598,CV_3598	CV_RS17810	phenylacetate--CoA ligase family protein	-3.51888	2.08275e-05
CV_RS17815	CV3599,CV_3599	CV_RS17815	transglutaminase domain-containing protein	-3.81502	0.000116014
CV_RS17820	CV3600,CV_3600	CV_RS17820	MFS transporter	-2.10504	1.05154e-19
CV_RS17835	CV3604,CV_3604	metE	5-methyltetrahydropteroyltriglutamate--homocysteine S-methyltransferase	-1.92387	2.33722e-05
CV_RS18025	CV3643,CV_3643	CV_RS18025	multicopper oxidase family protein	1.0678	5.8927e-06
CV_RS18050	CV3648,CV_3648	hemN	oxygen-independent coproporphyrinogen III oxidase	2.81929	0.000449512
CV_RS18055	CV3649,CV_3649	CV_RS18055	methyl-accepting chemotaxis protein	1.07843	0.00116088
CV_RS18350	CV3709,CV_3709	ppsA	phosphoenolpyruvate synthase	1.50432	0.00124052
CV_RS18360	CV3711,CV_3711	CV_RS18360	translation initiation factor Sui1	1.09738	1.43346e-42
CV_RS18430	CV3725,CV_3725	CV_RS18430	DUF3313 family protein	2.35679	0.000131884
CV_RS18460	CV3731,CV_3731	CV_RS18460	MFS transporter	-1.68531	0.0028741
CV_RS18580	CV3755,CV_3755	dtpA	dipeptide/tripeptide permease DtpA	1.44187	7.0358e-06
CV_RS18605	CV3760,CV_3760	CV_RS18605	hypothetical protein	-2.28652	0.00625414
CV_RS19005	CV3839,CV_3839	fdnG	formate dehydrogenase-N subunit alpha	1.28856	0.00801377
CV_RS19010	CV3840,CV_3840	fdxH	formate dehydrogenase subunit beta	1.44918	0.000594039
CV_RS19015	CV3841,CV_3841	CV_RS19015	formate dehydrogenase subunit gamma	1.05556	5.8359e-05
CV_RS19145	CV3868,CV_3868	CV_RS19145	DUF3761 domain-containing protein	1.17704	9.39949e-12
CV_RS19330	CV3905,CV_3905	CV_RS19330	MarR family transcriptional regulator	-2.5533	9.12784e-08
CV_RS19385	CV3917,CV_3917	CV_RS19385	CoA transferase	1.65156	2.55658e-08
CV_RS19390	CV3918,CV_3918	CV_RS19390	acyl-CoA dehydrogenase	2.16095	1.77227e-10
CV_RS19395	CV3919,CV_3919	CV_RS19395	IclR family transcriptional regulator	2.17244	7.64309e-08
CV_RS19410	CV3922,CV_3922	CV_RS19410	TetR/AcrR family transcriptional regulator	2.01527	1.07262e-10
CV_RS19415	CV3923,CV_3923	CV_RS19415	efflux RND transporter periplasmic adaptor subunit	1.77768	0.00686834
CV_RS19420	CV3924,CV_3924	CV_RS19420	efflux RND transporter permease subunit	1.9286	4.34533e-06
CV_RS19475	CV3931,CV_3931	CV_RS19475	chitosanase	-2.41348	0.00625334
CV_RS19490	CV3934,CV_3934	CV_RS19490	hypothetical protein	-1.3754	0.000455289
CV_RS19495	CV3935,CV_3935	CV_RS19495	M15 family metallopeptidase	-1.26689	0.000973834
CV_RS19515	CV3939,CV_3939	CV_RS19515	hypothetical protein	-2.08811	0.000622557
CV_RS19520	CV3940,CV_3940	CV_RS19520	hypothetical protein	-1.29655	1.60157e-05
CV_RS19550	CV3946,CV_3946	CV_RS19550	FAD-dependent oxidoreductase	-1.63338	3.71917e-09
CV_RS19555	CV3947,CV_3947	fabG	3-oxoacyl-ACP reductase FabG	-1.6252	1.15706e-07
CV_RS19560	CV3948,CV_3948	CV_RS19560	beta-ketoacyl synthase	-1.55559	0.000212505
CV_RS19565	CV3949,CV_3949	CV_RS19565	beta-ketoacyl-[acyl-carrier-protein] synthase family protein	-1.60913	8.55236e-06
CV_RS19570	CV3950,CV_3950	CV_RS19570	(3R)-hydroxymyristoyl-ACP dehydratase	-1.63647	4.79058e-07
CV_RS19575	CV3951,CV_3951	CV_RS19575	hypothetical protein	-1.92271	5.78651e-17
CV_RS19580	CV3952,CV_3952	CV_RS19580	methyltransferase domain-containing protein	-1.66308	0.000545415
CV_RS19590	CV3954,CV_3954	CV_RS19590	polyprenyl synthetase family protein	-1.64293	0.000179501
CV_RS19595	CV3955,CV_3955	CV_RS19595	hypothetical protein	-1.80024	2.93087e-05
CV_RS19600	CV3956,CV_3956	CV_RS19600	UbiA family prenyltransferase	-2.37054	6.0689e-06
CV_RS19615	CV3959,CV_3959	asnB	asparagine synthase (glutamine-hydrolyzing)	-2.55132	1.08484e-06
CV_RS19620	CV3960,CV_3960	CV_RS19620	isopentenyl phosphate kinase family protein	-2.19776	1.03287e-05
CV_RS19625	CV3961,CV_3961	CV_RS19625	(5-formylfuran-3-yl)methyl phosphate synthase	-2.82612	4.85639e-12
CV_RS19785	CV3992,CV_3992	cyoE	protoheme IX farnesyltransferase	1.58331	0.000169986
CV_RS19800	CV3995,CV_3995	cyoB	cytochrome o ubiquinol oxidase subunit I	1.14593	4.16451e-07
CV_RS19850	CV4005,CV_4005	CV_RS19850	glutathione S-transferase N-terminal domain-containing protein	1.04492	1.56414e-06
CV_RS19885	CV4012,CV_4012	rfbA	glucose-1-phosphate thymidylyltransferase RfbA	1.13887	4.7523e-13
CV_RS19995	CV4045,CV_4045	CV_RS19995	ferredoxin--NADP reductase	-1.77936	0.00015994
CV_RS20095	CV4065,CV_4065	CV_RS20095	DUF459 domain-containing protein	1.21423	0.00768472
CV_RS20195	CV4084,CV_4084	CV_RS20195	U32 family peptidase	4.77069	0.00222945
CV_RS20200	CV4085,CV_4085	CV_RS20200	U32 family peptidase	4.2166	0.000520572
CV_RS20205	CV4086,CV_4086	CV_RS20205	SCP2 sterol-binding domain-containing protein	4.41667	0.000799392
CV_RS20210	CV4087,CV_4087	CV_RS20210	GGDEF domain-containing protein	2.03125	7.60906e-06
CV_RS20230	CV4092,CV_4092	CV_RS20230	NAD-dependent succinate-semialdehyde dehydrogenase	1.04488	2.88738e-05
CV_RS20250	CV4096,CV_4096	CV_RS20250	PLP-dependent aminotransferase family protein	1.01721	0.0018206
CV_RS20310	CV4103,CV_4103	CV_RS20310	OmpW family protein	2.25624	1.4035e-05
CV_RS20325	CV4106,CV_4106	CV_RS20325	hypothetical protein	-1.71927	1.97712e-05
CV_RS20330	CV4107,CV_4107	CV_RS20330	hypothetical protein	-1.51303	0.000557148
CV_RS20365	CV4114,CV_4114	CV_RS20365	hypothetical protein	-1.06302	1.11896e-08
CV_RS20510	CV4142,CV_4142	CV_RS20510	formyl transferase	-1.43805	1.01106e-07
CV_RS20575	CV4154,CV_4154	lnt	apolipoprotein N-acyltransferase	1.01884	4.9331e-21
CV_RS20635	CV4167,CV_4167	rplO	50S ribosomal protein L15	1.12271	0.00425496
CV_RS20640	CV4168,CV_4168	rpmD	50S ribosomal protein L30	1.56646	0.00074838
CV_RS20645	CV4169,CV_4169	rpsE	30S ribosomal protein S5	1.37105	0.00678647
CV_RS20650	CV4170,CV_4170	rplR	50S ribosomal protein L18	1.48137	0.00404565
CV_RS20655	CV4171,CV_4171	rplF	50S ribosomal protein L6	1.33041	0.000215804
CV_RS20660	CV4172,CV_4172	rpsH	30S ribosomal protein S8	1.18681	0.00137727
CV_RS20665	CV4173,CV_4173	rpsN	30S ribosomal protein S14	1.06645	7.70056e-07
CV_RS20670	CV4174,CV_4174	rplE	50S ribosomal protein L5	1.14244	3.88624e-14
CV_RS20890	CV4213,CV_4213	CV_RS20890	spermidine/putrescine ABC transporter substrate-binding protein	1.02255	1.24131e-11
CV_RS20950	CV4224,CV_4224	CV_RS20950	trypsin-like serine protease	-2.72593	0.000765827
CV_RS21020	CV4239,CV_4239	CV_RS21020	cysteine hydrolase	-1.0809	1.15798e-13
CV_RS21025	CV4240,CV_4240	CV_RS21025	chitinase	-2.67338	7.11574e-06
CV_RS21250	CV4280,CV_4280	CV_RS21250	DUF2087 domain-containing protein	-1.33954	0.00911103
CV_RS21260	CV4282,CV_4282	CV_RS21260	alkaline phosphatase D family protein	1.23798	1.17047e-05
CV_RS21425	CV4317,CV_4317	CV_RS21425	MdfA family multidrug efflux MFS transporter	-4.35877	1.08468e-05
CV_RS21430	CV4318,CV_4318	CV_RS21430	acyl-protein synthase	-2.64813	3.13059e-08
CV_RS21435	CV4319,CV_4319	CV_RS21435	hypothetical protein	-3.06759	0.00308339
CV_RS21440	CV4320,CV_4320	CV_RS21440	AMP-binding protein	-3.01736	0.00863462
CV_RS21450	CV4322,CV_4322	CV_RS21450	YbjQ family protein	1.05017	0.000951317
CV_RS21935	CV0256,CV_0256	CV_RS21935	hypothetical protein	-2.13974	0.000102605
CV_RS22035	CV0974,CV_0974	CV_RS22035	tyrosine phosphatase	1.78598	0.00341813
CV_RS22040	CV1034,CV_1034	CV_RS22040	EAL domain-containing protein	-1.01885	0.000947924
CV_RS22095	CV1542,CV_1542	CV_RS22095	MaoC family dehydratase	-4.91949	0.000207604
CV_RS22215	CV2651,CV_2651	CV_RS22215	hypothetical protein	-2.07476	0.000409943
CV_RS22245	CV2832,CV_2832	CV_RS22245	ferritin-like protein	-2.07599	0.00221599
CV_RS22390	CV3953,CV_3953	CV_RS22390	SDR family oxidoreductase	-1.76405	0.00222542
CV_RS22480	CV0012,CV_0012	CV_RS22480	DUF2235 domain-containing protein	-1.10789	0.00367353
CV_RS22485	CV0013,CV_0013	CV_RS22485	hypothetical protein	-1.1901	1.2293e-05
CV_RS22490	CV0014,CV_0014	CV_RS22490	hypothetical protein	-1.11807	0.00301319
CV_RS22495	CV0015,CV_0015	CV_RS22495	DUF4123 domain-containing protein	-1.03556	8.47837e-30
CV_RS22680	CV0731,CV_0731	CV_RS22680	patatin-like phospholipase family protein	-2.43189	0.000189582
CV_RS22725	CV1219,CV_1219	CV_RS22725	MFS transporter	-2.12502	3.03281e-09
CV_RS22730	CV1220,CV_1220	CV_RS22730	hypothetical protein	-1.49469	5.65436e-15
CV_RS22830	NA	CV_RS22830	GNAT family N-acetyltransferase	-1.32384	0.00119033
CV_RS22835	CV1885,CV_1885	CV_RS22835	DUF3100 domain-containing protein	-3.56983	0.00337892
CV_RS23145	CV4091,CV_4091	CV_RS23145	GNAT family N-acetyltransferase	-6.18215	0.00103944
CV_RS23255	NA	CV_RS23255	hypothetical protein	1.48288	1.72142e-06
CV_RS23280	CV0311,CV_0311	CV_RS23280	retention module-containing protein	-1.16629	1.27442e-06
CV_RS23490	CV2002,CV_2002	CV_RS23490	hypothetical protein	-1.34878	1.10081e-05
CV_RS23560	CV2639,CV_2639	CV_RS23560	hypothetical protein	1.15316	0.000973834
CV_RS23650	CV3475,CV_3475	CV_RS23650	hypothetical protein	-2.29811	0.00210833
CV_RS23680	NA	CV_RS23680	DUF3149 domain-containing protein	2.77312	1.28e-11
CV_RS23690	CV3852,CV_3852	CV_RS23690	hypothetical protein	1.15516	4.59906e-08
CV_RS23810	CV2263,CV_2263	CV_RS23810	RHS repeat-associated core domain-containing protein	-2.92584	1.12943e-08
CV_RS23835	CV3219,CV_3219	CV_RS23835	hypothetical protein	-2.52354	7.97784e-10
CV_RS23870	CV4134,CV_4134	CV_RS23870	hypothetical protein	1.19319	6.90346e-05
CV_RS23875	CV4238,CV_4238	CV_RS23875	hypothetical protein	-1.52991	4.46318e-07
CV_RS23940	CV3595,CV_3595	CV_RS23940	hypothetical protein	-1.07728	1.77781e-05

## Sheet: WT-HCD vs WT-LCD
Genes differentially expressed at high cell density (WTHCD)
locus_tag	old_locus_tag	geneName	product	log2 Fold Change (WTHCD/WTLCD strain)	padj
CV_RS00005	CV0001,CV_0001	dnaA	chromosomal replication initiator protein DnaA	-1.47768	5.58236e-08
CV_RS00045	CV0008,CV_0008	CV_RS00045	DUF1484 family protein	1.74082	1.05213e-14
CV_RS00130	CV0032,CV_0032	CV_RS00130	NUDIX hydrolase	-1.8818	4.51439e-07
CV_RS00135	CV0033,CV_0033	CV_RS00135	ribose-phosphate pyrophosphokinase-like domain-containing protein	-1.336	0.00546155
CV_RS00140	CV0034,CV_0034	CV_RS00140	nicotinate phosphoribosyltransferase	-1.87741	2.96692e-05
CV_RS00180	CV0043,CV_0043	CV_RS00180	sel1 repeat family protein	1.50481	0.00301678
CV_RS00190	CV0045,CV_0045	CV_RS00190	isopenicillin N synthase family oxygenase	-1.84523	5.57244e-08
CV_RS00205	CV0048,CV_0048	CV_RS00205	MFS transporter	-2.42228	0.00150092
CV_RS00225	CV0052,CV_0052	CV_RS00225	uroporphyrinogen-III synthase	-1.01768	9.47784e-12
CV_RS00245	CV0056,CV_0056	CV_RS00245	M20/M25/M40 family metallo-hydrolase	3.18509	5.37714e-15
CV_RS00250	CV0057,CV_0057	CV_RS00250	peptidase M4 family protein	1.88861	9.6058e-05
CV_RS00265	CV0061,CV_0061	CV_RS00265	LysR family transcriptional regulator	-1.05553	6.1169e-12
CV_RS00275	CV0063,CV_0063	CV_RS00275	DUF2145 domain-containing protein	-1.18653	5.53322e-07
CV_RS00280	CV0064,CV_0064	CV_RS00280	hypothetical protein	-1.2493	0.0045061
CV_RS00285	CV0065,CV_0065	CV_RS00285	DEAD/DEAH box helicase	-1.05343	1.66692e-07
CV_RS00315	CV0073,CV_0073	CV_RS00315	sigma-54-dependent Fis family transcriptional regulator	1.53174	5.47524e-05
CV_RS00335	CV0077,CV_0077	CV_RS00335	TonB-dependent receptor	1.78664	0.000942847
CV_RS00340	CV0079,CV_0079	CV_RS00340	glutamyl-tRNA reductase	-2.08023	0.00447734
CV_RS00345	CV0080,CV_0080	prfA	peptide chain release factor 1	-1.84154	2.72054e-07
CV_RS00350	CV0081,CV_0081	CV_RS00350	cytochrome c	1.01631	4.05437e-14
CV_RS00365	CV0084,CV_0084	CV_RS00365	helix-turn-helix transcriptional regulator	-1.65228	4.33901e-14
CV_RS00375	CV0086,CV_0086	CV_RS00375	B12-binding domain-containing radical SAM protein	-1.33344	5.32424e-15
CV_RS00390	CV0090,CV_0090	CV_RS00390	hypothetical protein	-2.13727	0.00370729
CV_RS00420	CV0096,CV_0096	CV_RS00420	glycoside hydrolase family 16 protein	1.21607	0.00285277
CV_RS00435	NA	CV_RS00435	META domain-containing protein	1.63645	2.8294e-07
CV_RS00470	CV0105,CV_0105	CV_RS00470	DUF3460 family protein	-1.40415	2.10129e-12
CV_RS00475	CV0106,CV_0106	CV_RS00475	class I SAM-dependent methyltransferase	-1.80539	2.13146e-05
CV_RS00480	CV0107,CV_0107	CV_RS00480	biopolymer transporter ExbD	-1.43345	1.68982e-13
CV_RS00485	CV0108,CV_0108	CV_RS00485	cell envelope integrity protein TolA	-1.12195	5.95284e-08
CV_RS00510	CV0113,CV_0113	CV_RS00510	aspartate/glutamate racemase family protein	-1.56405	0.000259871
CV_RS00545	CV0120,CV_0120	CV_RS00545	glutamate/aspartate ABC transporter substrate-binding protein	1.87018	7.13036e-05
CV_RS00635	CV0143,CV_0143	CV_RS00635	bifunctional 4-hydroxy-2-oxoglutarate aldolase/2-dehydro-3-deoxy-phosphogluconate aldolase	-2.46631	4.4625e-07
CV_RS00640	CV0144,CV_0144	CV_RS00640	phosphogluconate dehydratase	-3.49682	2.06401e-22
CV_RS00645	CV0145,CV_0145	zwf	glucose-6-phosphate dehydrogenase	-2.48755	3.43955e-06
CV_RS00650	CV0146,CV_0146	pgl	6-phosphogluconolactonase	-1.84278	8.55581e-12
CV_RS00655	CV0147,CV_0147	CV_RS00655	glucokinase	-1.48856	2.88393e-16
CV_RS00660	CV0148,CV_0148	hexR	transcriptional regulator HexR	-1.70091	5.56698e-49
CV_RS00670	NA	CV_RS00670	hypothetical protein	-1.84814	2.71404e-29
CV_RS00715	CV0158,CV_0158	CV_RS00715	molybdopterin-dependent oxidoreductase	-2.28094	7.49671e-19
CV_RS00730	CV0161,CV_0161	purE	5-(carboxyamino)imidazole ribonucleotide mutase	-1.50169	8.30141e-13
CV_RS00735	CV0162,CV_0162	CV_RS00735	5-(carboxyamino)imidazole ribonucleotide synthase	-1.10996	1.32662e-18
CV_RS00740	CV0163,CV_0163	fos	fosfomycin resistance glutathione transferase	-1.63997	2.55089e-10
CV_RS00745	CV0164,CV_0164	CV_RS00745	DNA alkylation repair protein	-2.27205	2.27364e-11
CV_RS00765	CV0168,CV_0168	CV_RS00765	twin-arginine translocation signal domain-containing protein	2.15123	5.67402e-08
CV_RS00785	CV0172,CV_0172	CV_RS00785	depolymerase	2.87768	3.36648e-11
CV_RS00840	CV0183,CV_0183	CV_RS00840	2'-5' RNA ligase family protein	2.11814	3.41091e-09
CV_RS00870	CV0189,CV_0189	CV_RS00870	phosphoglycerate kinase	-1.52558	8.15754e-18
CV_RS00880	CV0191,CV_0191	tkt	transketolase	-1.06403	1.27982e-20
CV_RS00890	CV0193,CV_0193	CV_RS00890	O-methyltransferase	2.68124	2.50956e-13
CV_RS00895	CV0194,CV_0194	CV_RS00895	glutathione S-transferase	1.99344	3.94559e-07
CV_RS00945	CV0204,CV_0204	CV_RS00945	transporter substrate-binding domain-containing protein	1.09122	1.0276e-09
CV_RS00960	CV0207,CV_0207	CV_RS00960	response regulator transcription factor	-1.28742	7.75827e-07
CV_RS00970	CV0209,CV_0209	CV_RS00970	organic hydroperoxide resistance protein	2.90884	2.03899e-29
CV_RS00975	CV0210,CV_0210	CV_RS00975	MarR family transcriptional regulator	1.32659	3.04533e-18
CV_RS00980	CV0211,CV_0211	CV_RS00980	hypothetical protein	1.67938	0.000206329
CV_RS00985	CV0212,CV_0212	CV_RS00985	alpha/beta fold hydrolase	1.164	0.000715272
CV_RS00990	CV0213,CV_0213	CV_RS00990	quinone oxidoreductase	2.11158	2.97113e-22
CV_RS01020	CV0218,CV_0218	CV_RS01020	LysR family transcriptional regulator	-1.102	4.16515e-07
CV_RS01040	CV0222,CV_0222	CV_RS01040	CBS domain-containing protein	1.07538	4.39261e-12
CV_RS01055	CV0225,CV_0225	waaA	lipid IV(A) 3-deoxy-D-manno-octulosonic acid transferase	-1.13565	0.00032093
CV_RS01085	CV0231,CV_0231	CV_RS01085	HlyC/CorC family transporter	-1.53229	2.01335e-16
CV_RS01105	CV0235,CV_0235	thiC	phosphomethylpyrimidine synthase ThiC	-1.03111	0.00111133
CV_RS01130	CV0241,CV_0241	CV_RS01130	PTS sugar transporter subunit IIA	2.12725	0.00112173
CV_RS01135	NA	CV_RS01135	hypothetical protein	2.33186	6.03577e-06
CV_RS01145	CV0244,CV_0244	CV_RS01145	EthD family reductase	3.48289	2.16232e-07
CV_RS01155	CV0246,CV_0246	CV_RS01155	VOC family protein	1.25254	3.1454e-11
CV_RS01160	CV0247,CV_0247	CV_RS01160	ester cyclase	1.33729	3.28565e-05
CV_RS01170	CV0249,CV_0249	pyk	pyruvate kinase	-1.70515	4.60233e-08
CV_RS01175	CV0251,CV_0251	glpK	glycerol kinase GlpK	1.35848	4.0324e-24
CV_RS01195	CV0255,CV_0255	CV_RS01195	hypothetical protein	2.76238	1.1095e-55
CV_RS01210	CV0258,CV_0258	ugpC	sn-glycerol-3-phosphate ABC transporter ATP-binding protein UgpC	1.03595	2.14547e-06
CV_RS01230	CV0262,CV_0262	CV_RS01230	extracellular solute-binding protein	1.23069	2.4993e-07
CV_RS01235	CV0263,CV_0263	CV_RS01235	OprD family outer membrane porin	-1.55561	1.37078e-20
CV_RS01245	CV0266,CV_0266	CV_RS01245	U32 family peptidase	-1.42016	3.86001e-07
CV_RS01265	CV0271,CV_0271	CV_RS01265	MBL fold metallo-hydrolase	1.93552	1.17138e-13
CV_RS01275	CV0272,CV_0272	CV_RS01275	hypothetical protein	-1.46622	5.82432e-51
CV_RS01280	CV0273,CV_0273	CV_RS01280	alkaline phosphatase family protein	2.23553	8.09151e-05
CV_RS01285	CV0274,CV_0274	CV_RS01285	helix-turn-helix domain-containing protein	1.37266	0.000698924
CV_RS01290	NA	CV_RS01290	hypothetical protein	1.83841	9.63266e-06
CV_RS01295	CV0275,CV_0275	CV_RS01295	RidA family protein	1.12937	3.06001e-07
CV_RS01300	CV0276,CV_0276	CV_RS01300	antibiotic biosynthesis monooxygenase	1.07623	3.33497e-09
CV_RS01305	CV0277,CV_0277	CV_RS01305	nuclear transport factor 2 family protein	1.78279	2.08999e-05
CV_RS01320	CV0280,CV_0280	CV_RS01320	YkgJ family cysteine cluster protein	-1.9411	8.51603e-25
CV_RS01330	NA	CV_RS01330	hypothetical protein	2.63076	3.50497e-05
CV_RS01350	CV0286,CV_0286	CV_RS01350	TerB family tellurite resistance protein	1.36744	7.93307e-06
CV_RS01365	CV0289,CV_0289	gstA	glutathione transferase GstA	2.727	0.00356723
CV_RS01370	CV0290,CV_0290	CV_RS01370	NAD(P)H-dependent oxidoreductase	-1.48551	8.09927e-10
CV_RS01400	CV0296,CV_0296	CV_RS01400	hypothetical protein	2.36585	4.57113e-05
CV_RS01405	CV0297,CV_0297	CV_RS01405	short chain dehydrogenase	2.55911	3.28731e-05
CV_RS01420	CV0302,CV_0302	CV_RS01420	hypothetical protein	5.31557	8.20748e-05
CV_RS01425	CV0303,CV_0303	CV_RS01425	indolepyruvate ferredoxin oxidoreductase family protein	4.39181	1.7515e-41
CV_RS01455	CV0309,CV_0309	CV_RS01455	transglutaminase-like cysteine peptidase	-1.01511	0.000385697
CV_RS01475	CV0313,CV_0313	CV_RS01475	hypothetical protein	-3.29037	2.12912e-09
CV_RS01485	CV0315,CV_0315	CV_RS01485	peptidase M3	2.08237	0.00541566
CV_RS01495	CV0317,CV_0317	CV_RS01495	hypothetical protein	2.42529	1.52538e-24
CV_RS01510	CV0319,CV_0319	CV_RS01510	DUF962 domain-containing protein	1.90118	1.67355e-29
CV_RS01515	CV0320,CV_0320	hutC	histidine utilization repressor	-2.72623	7.22941e-06
CV_RS01520	CV0321,CV_0321	CV_RS01520	imidazolonepropionase	-1.92474	2.03899e-29
CV_RS01525	CV0322,CV_0322	CV_RS01525	formimidoylglutamase	-1.55632	2.43908e-07
CV_RS01555	CV0329,CV_0329	CV_RS01555	GNAT family N-acetyltransferase	2.92286	3.55867e-15
CV_RS01560	CV0330,CV_0330	CV_RS01560	DUF4243 domain-containing protein	1.4535	3.82272e-13
CV_RS01565	CV0331,CV_0331	CV_RS01565	aspartate/tyrosine/aromatic aminotransferase	1.551	1.85119e-07
CV_RS01630	CV0343,CV_0343	CV_RS01630	baseplate J/gp47 family protein	1.06359	4.88124e-21
CV_RS01665	CV0350,CV_0350	CV_RS01665	phage tail sheath subtilisin-like domain-containing protein	1.00727	7.55462e-13
CV_RS01715	CV0358,CV_0358	CV_RS01715	alpha/beta hydrolase	3.08643	5.22324e-14
CV_RS01725	CV0360,CV_0360	CV_RS01725	SGNH/GDSL hydrolase family protein	1.11462	2.26593e-18
CV_RS01735	CV0362,CV_0362	CV_RS01735	SGNH/GDSL hydrolase family protein	1.2004	1.20964e-07
CV_RS01755	CV0366,CV_0366	CV_RS01755	inositol monophosphatase family protein	-1.29544	2.22262e-18
CV_RS01775	CV0369,CV_0369	pyrB	aspartate carbamoyltransferase	1.71258	6.00794e-08
CV_RS01780	CV0370,CV_0370	CV_RS01780	aspartate carbamoyltransferase regulatory subunit	1.66417	9.36839e-07
CV_RS01785	NA	CV_RS01785	chloride channel protein	-1.37916	1.16715e-05
CV_RS01795	CV0373,CV_0373	CV_RS01795	NYN domain-containing protein	-1.09488	1.20875e-23
CV_RS01800	CV0374,CV_0374	CV_RS01800	ABC transporter substrate-binding protein	-2.34412	9.47043e-07
CV_RS01825	CV0379,CV_0379	CV_RS01825	M48 family metallopeptidase	-1.06612	8.83312e-08
CV_RS01840	CV0381,CV_0381	CV_RS01840	YaeQ family protein	-1.23729	6.08337e-05
CV_RS01850	CV0383,CV_0383	CV_RS01850	DEAD/DEAH box helicase	-3.68815	1.02987e-11
CV_RS01895	CV0392,CV_0392	CV_RS01895	sigma-54-dependent Fis family transcriptional regulator	2.47393	6.87456e-11
CV_RS01900	CV0393,CV_0393	CV_RS01900	aldehyde dehydrogenase family protein	9.47708	3.6242e-10
CV_RS01905	CV0394,CV_0394	CV_RS01905	class I SAM-dependent methyltransferase	2.36594	5.00195e-05
CV_RS01920	CV0397,CV_0397	CV_RS01920	DUF3857 domain-containing protein	-1.50159	0.000297253
CV_RS01925	CV0398,CV_0398	CV_RS01925	biopolymer transporter ExbD	-2.41818	1.6983e-07
CV_RS01930	CV0399,CV_0399	CV_RS01930	MotA/TolQ/ExbB proton channel family protein	-2.13209	3.03806e-37
CV_RS01935	CV0400,CV_0400	CV_RS01935	energy transducer TonB	-1.97002	6.27854e-18
CV_RS01940	CV0401,CV_0401	hslV	ATP-dependent protease subunit HslV	-2.06329	4.44152e-237
CV_RS01945	CV0402,CV_0402	hslU	ATP-dependent protease ATPase subunit HslU	-1.22632	9.09806e-23
CV_RS01950	CV0403,CV_0403	CV_RS01950	MFS transporter	1.68886	2.92308e-09
CV_RS01980	CV0405,CV_0405	CV_RS01980	branched-chain amino acid ABC transporter substrate-binding protein	2.50879	1.09315e-06
CV_RS01995	CV0408,CV_0408	CV_RS01995	hypothetical protein	1.2116	1.58612e-05
CV_RS02000	CV0409,CV_0409	CV_RS02000	phage tail sheath subtilisin-like domain-containing protein	1.34359	3.19937e-08
CV_RS02005	CV0410,CV_0410	CV_RS02005	phage major tail tube protein	1.39296	1.53945e-19
CV_RS02110	CV0433,CV_0433	CV_RS02110	efflux transporter outer membrane subunit	-1.51915	3.0588e-07
CV_RS02115	CV0434,CV_0434	CV_RS02115	multidrug efflux RND transporter permease subunit	-1.89854	8.47725e-15
CV_RS02120	CV0435,CV_0435	CV_RS02120	efflux RND transporter periplasmic adaptor subunit	-1.53351	1.14872e-42
CV_RS02125	CV0436,CV_0436	CV_RS02125	TetR family transcriptional regulator	-1.02569	2.5176e-08
CV_RS02130	CV0437,CV_0437	CV_RS02130	ABC transporter ATP-binding protein	-1.71232	3.02868e-11
CV_RS02135	CV0438,CV_0438	CV_RS02135	ABC transporter permease	-2.18279	3.4995e-12
CV_RS02140	CV0439,CV_0439	CV_RS02140	BolA/IbaG family iron-sulfur metabolism protein	-2.6739	1.17493e-07
CV_RS02145	CV0440,CV_0440	murA	UDP-N-acetylglucosamine 1-carboxyvinyltransferase	-2.3263	7.06031e-09
CV_RS02150	CV0441,CV_0441	CV_RS02150	patatin-like phospholipase family protein	1.12621	7.80351e-13
CV_RS02155	CV0442,CV_0442	CV_RS02155	hypothetical protein	-1.39006	0.00052071
CV_RS02200	CV0451,CV_0451	CV_RS02200	succinyldiaminopimelate transaminase	-1.0468	1.1867e-06
CV_RS02215	CV0454,CV_0454	CV_RS02215	hypothetical protein	1.36096	3.22353e-10
CV_RS02225	CV0456,CV_0456	CV_RS02225	sodium:proton antiporter	-1.29079	6.4085e-17
CV_RS02265	CV0464,CV_0464	CV_RS02265	DUF4347 domain-containing protein	1.62877	9.30496e-18
CV_RS02270	CV0465,CV_0465	CV_RS02270	TolC family protein	2.08961	0.000361006
CV_RS02275	CV0466,CV_0466	CV_RS02275	efflux RND transporter periplasmic adaptor subunit	1.91803	0.00228025
CV_RS02280	NA	CV_RS02280	HlyD family efflux transporter periplasmic adaptor subunit	1.45572	0.000591231
CV_RS02290	CV0468,CV_0468	CV_RS02290	GNAT family N-acetyltransferase	2.20934	0.000195359
CV_RS02295	CV0469,CV_0469	CV_RS02295	hypothetical protein	3.44668	0.000373444
CV_RS02300	CV0470,CV_0470	CV_RS02300	tail fiber protein	4.26862	0.000124608
CV_RS02310	CV0472,CV_0472	CV_RS02310	response regulator	2.76632	5.0754e-11
CV_RS02320	CV0475,CV_0475	CV_RS02320	ParA family protein	1.22726	4.82176e-13
CV_RS02395	CV0485,CV_0485	rfaE2	D-glycero-beta-D-manno-heptose 1-phosphate adenylyltransferase	-1.76498	8.01712e-07
CV_RS02400	CV0486,CV_0486	CV_RS02400	biotin--[acetyl-CoA-carboxylase] ligase	-1.13654	5.31471e-08
CV_RS02405	CV0487,CV_0487	CV_RS02405	type III pantothenate kinase	-1.46901	4.12961e-05
CV_RS02410	CV0488,CV_0488	CV_RS02410	SPOR domain-containing protein	-1.40251	1.97121e-31
CV_RS02415	CV0489,CV_0489	CV_RS02415	DUF1275 domain-containing protein	-1.63435	7.07195e-25
CV_RS02445	CV0495,CV_0495	cobU	bifunctional adenosylcobinamide kinase/adenosylcobinamide-phosphate guanylyltransferase	-1.18181	4.48028e-11
CV_RS02450	CV0496,CV_0496	CV_RS02450	cobalamin-binding protein	-1.14786	8.34465e-07
CV_RS02465	CV0499,CV_0499	CV_RS02465	5-formyltetrahydrofolate cyclo-ligase	-1.4834	0.00104349
CV_RS02510	CV0509,CV_0509	CV_RS02510	LysR family transcriptional regulator	-1.22103	1.18031e-05
CV_RS02525	CV0513,CV_0513	CV_RS02525	type I secretion system permease/ATPase	-2.4421	4.30773e-13
CV_RS02530	CV0514,CV_0514	CV_RS02530	HlyD family type I secretion periplasmic adaptor subunit	-2.01192	7.97824e-10
CV_RS02535	CV0515,CV_0515	CV_RS02535	glycosyltransferase	-1.24523	9.41547e-15
CV_RS02545	CV0517,CV_0517	rlmH	23S rRNA (pseudouridine(1915)-N(3))-methyltransferase RlmH	-3.43136	7.28177e-06
CV_RS02550	CV0518,CV_0518	rsfS	ribosome silencing factor	-3.08447	1.22462e-05
CV_RS02555	CV0519,CV_0519	nadD	nicotinate-nucleotide adenylyltransferase	-1.64255	1.18978e-06
CV_RS02565	CV0521,CV_0521	CV_RS02565	hypothetical protein	-3.98564	0.000172417
CV_RS02585	CV0526,CV_0526	aceE	pyruvate dehydrogenase (acetyl-transferring), homodimeric type	-1.122	1.32178e-17
CV_RS02590	CV0527,CV_0527	aceF	dihydrolipoyllysine-residue acetyltransferase	-1.5578	2.3493e-06
CV_RS02595	CV0528,CV_0528	lpdA	dihydrolipoyl dehydrogenase	-1.47193	0.00353939
CV_RS02615	CV0532,CV_0532	CV_RS02615	GNAT family N-acetyltransferase	1.21788	3.30845e-13
CV_RS02640	CV0537,CV_0537	CV_RS02640	response regulator	-1.79524	1.56376e-26
CV_RS02670	CV0544,CV_0544	dusB	tRNA dihydrouridine synthase DusB	-1.09687	9.11432e-12
CV_RS02695	CV0550,CV_0550	CV_RS02695	L-threonylcarbamoyladenylate synthase	-1.79585	4.8004e-11
CV_RS02710	CV0553,CV_0553	CV_RS02710	lytic polysaccharide monooxygenase	2.80583	4.65254e-06
CV_RS02715	CV0554,CV_0554	CV_RS02715	lytic polysaccharide monooxygenase	3.14527	3.66832e-05
CV_RS02740	CV0559,CV_0559	CV_RS02740	PTS transporter subunit EIIC	1.21597	4.56052e-07
CV_RS02745	CV0560,CV_0560	gap	type I glyceraldehyde-3-phosphate dehydrogenase	-1.72662	0.00236269
CV_RS02770	CV0565,CV_0565	CV_RS02770	hemerythrin domain-containing protein	2.22225	3.23783e-18
CV_RS02790	CV0569,CV_0569	CV_RS02790	queuosine precursor transporter	-1.00932	1.71851e-05
CV_RS02830	CV0578,CV_0578	guaD	guanine deaminase	-3.70099	1.87955e-12
CV_RS02835	CV0579,CV_0579	CV_RS02835	carboxymuconolactone decarboxylase family protein	2.77362	2.15339e-14
CV_RS02840	CV0580,CV_0580	CV_RS02840	DUF2798 domain-containing protein	3.09463	5.67428e-53
CV_RS02845	CV0581,CV_0581	CV_RS02845	LysR family transcriptional regulator	-1.27171	1.79234e-06
CV_RS02865	CV0585,CV_0585	CV_RS02865	RNA polymerase sigma factor	-1.47634	6.98151e-11
CV_RS02895	CV0591,CV_0591	psd	phosphatidylserine decarboxylase	-1.11797	3.83023e-18
CV_RS02920	CV0596,CV_0596	CV_RS02920	hypothetical protein	-1.78212	1.80093e-05
CV_RS02940	CV0600,CV_0600	ctaD	cytochrome c oxidase subunit I	1.53992	1.60826e-19
CV_RS02970	CV0606,CV_0606	CV_RS02970	COX15/CtaA family protein	1.09756	2.54018e-09
CV_RS02980	CV0608,CV_0608	CV_RS02980	SCO family protein	-1.68356	0.000760925
CV_RS02990	CV0610,CV_0610	CV_RS02990	ATP phosphoribosyltransferase	-1.255	0.00241579
CV_RS02995	CV0611,CV_0611	hisD	histidinol dehydrogenase	-1.16657	3.10508e-14
CV_RS03000	CV0612,CV_0612	CV_RS03000	hypothetical protein	-1.68982	0.000716868
CV_RS03045	CV0621,CV_0621	CV_RS03045	phosphoribosyl-ATP diphosphatase	-1.11083	4.1285e-11
CV_RS03065	CV0625,CV_0625	tatC	twin-arginine translocase subunit TatC	-1.23721	2.77501e-05
CV_RS03070	CV0626,CV_0626	CV_RS03070	DUF2069 domain-containing protein	-1.55362	0.00579865
CV_RS03075	CV0627,CV_0627	CV_RS03075	MCP four helix bundle domain-containing protein	-1.44175	5.07193e-17
CV_RS03115	NA	CV_RS03115	WbuC family cupin fold metalloprotein	-1.22359	8.02561e-11
CV_RS03130	CV0641,CV_0641	CV_RS03130	toprim domain-containing protein	-1.64869	1.70184e-07
CV_RS03135	CV0642,CV_0642	CV_RS03135	DUF1484 family protein	-3.16792	5.08079e-09
CV_RS03160	CV0651,CV_0651	CV_RS03160	tyrosine-type recombinase/integrase	-2.162	8.52318e-09
CV_RS03190	CV0656,CV_0656	CV_RS03190	BON domain-containing protein	1.00451	3.82663e-07
CV_RS03205	CV0659,CV_0659	tsaA	tRNA (N6-threonylcarbamoyladenosine(37)-N6)-methyltransferase TrmO	-1.10745	2.22667e-09
CV_RS03215	CV0661,CV_0661	mnmG	tRNA uridine-5-carboxymethylaminomethyl(34) synthesis enzyme MnmG	-1.97137	6.05826e-07
CV_RS03220	CV0662,CV_0662	rsmG	16S rRNA (guanine(527)-N(7))-methyltransferase RsmG	-1.04994	9.91617e-05
CV_RS03235	CV0665,CV_0665	CV_RS03235	ATP synthase subunit I	-1.1714	0.000595133
CV_RS03245	CV0667,CV_0667	atpE	F0F1 ATP synthase subunit C	-1.31139	2.65746e-16
CV_RS03250	CV0668,CV_0668	CV_RS03250	F0F1 ATP synthase subunit B	-1.39155	1.35239e-13
CV_RS03255	CV0669,CV_0669	CV_RS03255	F0F1 ATP synthase subunit delta	-1.68421	8.17787e-14
CV_RS03260	CV0670,CV_0670	CV_RS03260	F0F1 ATP synthase subunit alpha	-1.36112	4.20019e-16
CV_RS03265	CV0671,CV_0671	atpG	F0F1 ATP synthase subunit gamma	-1.59234	5.07274e-06
CV_RS03270	CV0672,CV_0672	atpD	F0F1 ATP synthase subunit beta	-1.70449	1.72087e-06
CV_RS03275	CV0673,CV_0673	CV_RS03275	F0F1 ATP synthase subunit epsilon	-1.73491	6.41971e-15
CV_RS03285	CV0675,CV_0675	CV_RS03285	DUF4440 domain-containing protein	1.8252	2.66789e-07
CV_RS03300	CV0679,CV_0679	CV_RS03300	helix-turn-helix transcriptional regulator	-1.57411	1.66272e-06
CV_RS03320	CV0685,CV_0685	CV_RS03320	hypothetical protein	1.89006	2.31603e-10
CV_RS03340	CV0689,CV_0689	CV_RS03340	transporter	-1.10518	7.24382e-13
CV_RS03365	CV0694,CV_0694	CV_RS03365	patatin-like phospholipase family protein	3.78008	2.03317e-15
CV_RS03370	CV0695,CV_0695	CV_RS03370	3-hydroxybutyrate dehydrogenase	3.23579	5.7643e-07
CV_RS03380	CV0697,CV_0697	CV_RS03380	adenylosuccinate synthase	-1.97155	5.39831e-08
CV_RS03390	CV0699,CV_0699	CV_RS03390	LysR family transcriptional regulator	-1.0788	1.38521e-11
CV_RS03400	CV0701,CV_0701	dkgB	2,5-didehydrogluconate reductase DkgB	1.50953	2.86165e-15
CV_RS03430	CV0707,CV_0707	CV_RS03430	hypothetical protein	1.04075	5.42969e-07
CV_RS03435	CV0708,CV_0708	CV_RS03435	DHA2 family efflux MFS transporter permease subunit	1.22378	7.03774e-10
CV_RS03440	CV0709,CV_0709	CV_RS03440	HlyD family secretion protein	1.06692	2.40602e-10
CV_RS03460	CV0713,CV_0713	CV_RS03460	methyl-accepting chemotaxis protein	-1.32386	0.00164165
CV_RS03465	CV0714,CV_0714	CV_RS03465	NAD(P)-dependent oxidoreductase	1.57386	3.11773e-47
CV_RS03470	CV0715,CV_0715	CV_RS03470	LysR family transcriptional regulator	-1.71664	8.75506e-62
CV_RS03480	CV0717,CV_0717	CV_RS03480	hypothetical protein	1.92968	5.98757e-07
CV_RS03485	CV0718,CV_0718	CV_RS03485	poly(3-hydroxybutyrate) depolymerase	2.50532	9.92067e-05
CV_RS03500	CV0721,CV_0721	CV_RS03500	RebB family R body protein	3.77269	1.45228e-12
CV_RS03505	CV0722,CV_0722	CV_RS03505	RebB family R body protein	4.38931	0.00308488
CV_RS03510	CV0723,CV_0723	CV_RS03510	RebB family R body protein	6.14157	0.000628035
CV_RS03515	CV0724,CV_0724	CV_RS03515	RebB family R body protein	7.22921	0.00475942
CV_RS03520	CV0725,CV_0725	CV_RS03520	hypothetical protein	3.17556	2.00931e-10
CV_RS03525	CV0726,CV_0726	CV_RS03525	hypothetical protein	4.44271	5.66002e-09
CV_RS03530	CV0727,CV_0727	CV_RS03530	lysozyme	1.5948	1.10348e-08
CV_RS03535	CV0728,CV_0728	CV_RS03535	hypothetical protein	1.77372	4.28294e-05
CV_RS03540	CV0729,CV_0729	CV_RS03540	polyhydroxybutyrate depolymerase	2.22447	2.82727e-09
CV_RS03555	CV0732,CV_0732	CV_RS03555	hypothetical protein	5.32222	9.3201e-34
CV_RS03560	CV0733,CV_0733	CV_RS03560	RebB family R body protein	5.34636	3.80119e-29
CV_RS03565	CV0734,CV_0734	CV_RS03565	DUF4239 domain-containing protein	5.15463	2.72555e-23
CV_RS03570	CV0735,CV_0735	CV_RS03570	DUF2589 domain-containing protein	4.79145	1.08565e-15
CV_RS03575	CV0736,CV_0736	CV_RS03575	DUF2589 domain-containing protein	6.04806	5.55097e-08
CV_RS03585	CV0737,CV_0737	CV_RS03585	RNA polymerase sigma factor	6.01382	0.00877175
CV_RS03615	CV0742,CV_0742	CV_RS03615	nucleoid-associated protein	-1.24851	5.35258e-07
CV_RS03625	CV0744,CV_0744	CV_RS03625	DUF805 domain-containing protein	-3.63737	0.000265572
CV_RS03635	NA	CV_RS03635	GrpB family protein	-1.32124	1.14925e-12
CV_RS03655	CV0749,CV_0749	CV_RS03655	glycosyltransferase	-1.3634	6.44523e-41
CV_RS03660	CV0750,CV_0750	CV_RS03660	DegT/DnrJ/EryC1/StrS aminotransferase family protein	-1.14378	3.97037e-12
CV_RS03665	CV0751,CV_0751	CV_RS03665	EamA family transporter	-1.44609	4.90446e-08
CV_RS03670	CV0752,CV_0752	CV_RS03670	glycosyltransferase family 39 protein	-1.92406	0.000311391
CV_RS03675	CV0753,CV_0753	CV_RS03675	hypothetical protein	4.01261	9.21679e-07
CV_RS03680	CV0754,CV_0754	CV_RS03680	hypothetical protein	1.89915	1.86335e-05
CV_RS03685	CV0755,CV_0755	CV_RS03685	hypothetical protein	1.53189	3.68377e-05
CV_RS03690	CV0756,CV_0756	CV_RS03690	hypothetical protein	2.79052	1.63103e-05
CV_RS03700	CV0758,CV_0758	CV_RS03700	outer membrane beta-barrel protein	-5.30528	1.05147e-81
CV_RS03705	CV0759,CV_0759	CV_RS03705	alpha/beta fold hydrolase	-1.48024	3.07569e-07
CV_RS03720	CV0762,CV_0762	CV_RS03720	carbon starvation protein A	2.38864	1.62371e-10
CV_RS03725	NA	CV_RS03725	YbdD/YjiX family protein	2.59453	2.78022e-10
CV_RS03730	CV0763,CV_0763	CV_RS03730	YeiH family putative sulfate export transporter	2.25733	7.5589e-15
CV_RS03745	CV0766,CV_0766	CV_RS03745	DHA2 family efflux MFS transporter permease subunit	-2.26817	1.02195e-20
CV_RS03750	CV0767,CV_0767	CV_RS03750	EmrA/EmrK family multidrug efflux transporter periplasmic adaptor subunit	-3.19613	2.22788e-10
CV_RS03755	CV0768,CV_0768	CV_RS03755	efflux transporter outer membrane subunit	-3.40751	4.96258e-05
CV_RS03760	CV0769,CV_0769	CV_RS03760	MarR family transcriptional regulator	-3.66351	9.95623e-16
CV_RS03820	NA	CV_RS03820	hypothetical protein	-2.86878	1.42317e-60
CV_RS03850	CV0785,CV_0785	metW	methionine biosynthesis protein MetW	1.35904	3.56452e-10
CV_RS03860	CV0787,CV_0787	CV_RS03860	hypothetical protein	-2.08631	8.1451e-37
CV_RS03865	CV0788,CV_0788	CV_RS03865	TIGR01212 family radical SAM protein	-4.678	9.49857e-05
CV_RS03870	CV0789,CV_0789	msrP	protein-methionine-sulfoxide reductase catalytic subunit MsrP	1.52103	9.75597e-21
CV_RS03875	CV0790,CV_0790	CV_RS03875	sulfoxide reductase heme-binding subunit YedZ	2.26021	7.94974e-19
CV_RS03885	CV0792,CV_0792	CV_RS03885	transporter substrate-binding domain-containing protein	-1.55532	3.09118e-24
CV_RS03890	CV0793,CV_0793	CV_RS03890	4Fe-4S binding protein	-1.1124	1.32403e-24
CV_RS03905	CV0796,CV_0796	CV_RS03905	iron transporter	-1.54935	4.29497e-11
CV_RS03935	CV0803,CV_0803	hemA	5-aminolevulinate synthase	1.71405	0.00182856
CV_RS03940	CV0804,CV_0804	CV_RS03940	TauD/TfdA family dioxygenase	1.74761	3.50995e-11
CV_RS03960	CV0808,CV_0808	CV_RS03960	NADP-dependent oxidoreductase	1.50979	1.68266e-09
CV_RS03975	CV0811,CV_0811	CV_RS03975	DUF3025 domain-containing protein	-1.01058	2.11633e-15
CV_RS04005	CV0817,CV_0817	CV_RS04005	glycosyltransferase family 4 protein	-1.86126	1.39669e-11
CV_RS04010	CV0818,CV_0818	CV_RS04010	glycosyltransferase	-1.35765	2.75001e-06
CV_RS04015	CV0819,CV_0819	CV_RS04015	NAD-dependent epimerase/dehydratase family protein	-1.27911	6.49227e-09
CV_RS04040	CV0824,CV_0824	CV_RS04040	glycosyltransferase family 4 protein	-2.2991	1.81506e-07
CV_RS04045	CV0825,CV_0825	msbA	lipid A export permease/ATP-binding protein MsbA	-2.11303	3.02719e-06
CV_RS04050	CV0826,CV_0826	CV_RS04050	pilus assembly protein FimV	1.32994	1.364e-10
CV_RS04060	CV0828,CV_0828	aroK	shikimate kinase AroK	-1.36082	0.00697825
CV_RS04065	CV0829,CV_0829	CV_RS04065	type IV pilus secretin PilQ	1.03928	8.45668e-20
CV_RS04115	CV0839,CV_0839	CV_RS04115	LysR family transcriptional regulator	-1.89149	1.33137e-10
CV_RS04125	NA	CV_RS04125	EAL domain-containing protein	-2.26376	3.93249e-10
CV_RS04130	CV0842,CV_0842	CV_RS04130	hypothetical protein	-1.49739	1.14625e-11
CV_RS04140	CV0847,CV_0847	ispB	octaprenyl diphosphate synthase	-2.01739	1.19031e-31
CV_RS04145	CV0848,CV_0848	rplU	50S ribosomal protein L21	-2.48013	5.09122e-17
CV_RS04150	CV0849,CV_0849	rpmA	50S ribosomal protein L27	-2.01967	5.26929e-14
CV_RS04155	CV0850,CV_0850	obgE	GTPase ObgE	-1.74099	2.66424e-06
CV_RS04160	CV0852,CV_0852	CV_RS04160	ABC transporter substrate-binding protein	1.84564	3.18127e-06
CV_RS04180	CV0856,CV_0856	CV_RS04180	DUF333 domain-containing protein	1.10076	4.21432e-14
CV_RS04200	NA	CV_RS04200	hypothetical protein	-2.21323	0.000111062
CV_RS04210	CV0861,CV_0861	CV_RS04210	AAA family ATPase	-1.40691	6.47226e-06
CV_RS04220	CV0864,CV_0864	CV_RS04220	haloacid dehalogenase type II	2.53486	3.02502e-07
CV_RS04225	CV0865,CV_0865	CV_RS04225	alpha/beta hydrolase	-1.07196	1.48268e-18
CV_RS04235	CV0867,CV_0867	CV_RS04235	superoxide dismutase	1.41589	2.26506e-13
CV_RS04240	CV0868,CV_0868	CV_RS04240	DUF1842 domain-containing protein	3.14126	2.49508e-08
CV_RS04245	CV0870,CV_0870	tpx	thiol peroxidase	1.36884	1.04545e-26
CV_RS04250	CV0871,CV_0871	CV_RS04250	APC family permease	-1.59704	0.000139758
CV_RS04280	CV0878,CV_0878	CV_RS04280	STAS domain-containing protein	-1.25715	0.000521542
CV_RS04310	CV0884,CV_0884	CV_RS04310	methyltransferase domain-containing protein	-3.24558	7.23007e-16
CV_RS04315	CV0885,CV_0885	CV_RS04315	hypothetical protein	-2.53649	0.00443391
CV_RS04320	CV0886,CV_0886	CV_RS04320	ferredoxin--NADP reductase	-1.65107	1.39084e-06
CV_RS04355	CV0895,CV_0895	CV_RS04355	TonB-dependent copper receptor	3.64644	4.39614e-37
CV_RS04360	CV0896,CV_0896	CV_RS04360	HAMP domain-containing histidine kinase	3.0511	4.71132e-13
CV_RS04365	CV0897,CV_0897	CV_RS04365	response regulator	3.77903	3.05017e-08
CV_RS04370	CV0898,CV_0898	CV_RS04370	long-chain-fatty-acid--CoA ligase	2.14498	0.00237277
CV_RS04405	CV0905,CV_0905	CV_RS04405	glutathione S-transferase family protein	-1.10328	3.4775e-16
CV_RS04410	CV0906,CV_0906	actP	cation/acetate symporter ActP	-1.83097	3.7879e-34
CV_RS04415	CV0907,CV_0907	CV_RS04415	DUF485 domain-containing protein	-1.97283	3.466e-17
CV_RS04440	CV0912,CV_0912	CV_RS04440	flavin reductase family protein	1.24787	1.59004e-23
CV_RS04445	CV0913,CV_0913	CV_RS04445	DUF535 domain-containing protein	-1.56979	3.2787e-26
CV_RS04470	CV0918,CV_0918	CV_RS04470	TRAP transporter small permease	-2.07286	1.62052e-45
CV_RS04475	CV0919,CV_0919	CV_RS04475	TRAP transporter substrate-binding protein	-1.09125	1.11092e-22
CV_RS04490	CV0921,CV_0921	CV_RS04490	chromate resistance protein	-1.53245	6.0211e-05
CV_RS04505	CV0925,CV_0925	CV_RS04505	spermidine/putrescine ABC transporter substrate-binding protein	-1.34873	3.53182e-06
CV_RS04515	CV0927,CV_0927	CV_RS04515	oxygen-independent coproporphyrinogen III oxidase-like protein	-1.54269	0.000136252
CV_RS04550	CV0934,CV_0934	CV_RS04550	inorganic phosphate transporter	-1.90521	3.06758e-10
CV_RS04565	CV0937,CV_0937	pstC	phosphate ABC transporter permease subunit PstC	-1.07266	5.10621e-10
CV_RS04580	CV0940,CV_0940	secG	preprotein translocase subunit SecG	-1.75706	3.32523e-07
CV_RS04590	CV0941,CV_0941	CV_RS04590	NADH-quinone oxidoreductase subunit A	-1.47116	0.00470999
CV_RS04600	CV0943,CV_0943	CV_RS04600	NADH-quinone oxidoreductase subunit C	-1.01708	7.59558e-07
CV_RS04605	CV0944,CV_0944	CV_RS04605	NADH-quinone oxidoreductase subunit D	-1.20467	2.51578e-10
CV_RS04610	CV0945,CV_0945	nuoE	NADH-quinone oxidoreductase subunit NuoE	-1.2299	9.40435e-15
CV_RS04615	CV0946,CV_0946	nuoF	NADH-quinone oxidoreductase subunit NuoF	-1.35313	9.39824e-10
CV_RS04620	CV0947,CV_0947	CV_RS04620	NADH-quinone oxidoreductase subunit G	-1.27065	0.000694048
CV_RS04625	CV0948,CV_0948	nuoH	NADH-quinone oxidoreductase subunit NuoH	-1.73514	2.20047e-15
CV_RS04630	CV0949,CV_0949	nuoI	NADH-quinone oxidoreductase subunit NuoI	-1.81381	2.43502e-09
CV_RS04635	CV0950,CV_0950	CV_RS04635	NADH-quinone oxidoreductase subunit J	-1.91266	3.29201e-06
CV_RS04640	CV0951,CV_0951	nuoK	NADH-quinone oxidoreductase subunit NuoK	-2.02209	1.25089e-06
CV_RS04645	CV0952,CV_0952	nuoL	NADH-quinone oxidoreductase subunit L	-1.52369	2.62432e-05
CV_RS04650	CV0953,CV_0953	CV_RS04650	NADH-quinone oxidoreductase subunit M	-1.57166	1.17442e-07
CV_RS04655	CV0954,CV_0954	nuoN	NADH-quinone oxidoreductase subunit NuoN	-1.68163	1.49467e-07
CV_RS04660	CV0955,CV_0955	CV_RS04660	DUF2818 family protein	-1.60102	4.81878e-15
CV_RS04685	CV0963,CV_0963	CV_RS04685	methionine adenosyltransferase	-1.53634	3.34599e-17
CV_RS04715	CV0969,CV_0969	hppD	4-hydroxyphenylpyruvate dioxygenase	2.01413	1.45575e-19
CV_RS04720	CV0970,CV_0970	CV_RS04720	homogentisate 1,2-dioxygenase	1.70329	1.03402e-25
CV_RS04725	CV0971,CV_0971	CV_RS04725	fumarylacetoacetate hydrolase family protein	1.42595	7.98363e-16
CV_RS04730	CV0972,CV_0972	maiA	maleylacetoacetate isomerase	1.13658	7.53162e-21
CV_RS04755	CV0975,CV_0975	CV_RS04755	CesT family type III secretion system chaperone	-1.12917	3.45486e-23
CV_RS04765	CV0978,CV_0978	cfa	cyclopropane fatty acyl phospholipid synthase	1.39626	3.98265e-16
CV_RS04770	CV0979,CV_0979	ptsG	PTS glucose transporter subunit IIBC	-2.11965	7.47875e-11
CV_RS04775	CV0980,CV_0980	ptsP	phosphoenolpyruvate--protein phosphotransferase	-2.51741	5.79851e-23
CV_RS04780	CV0981,CV_0981	CV_RS04780	DoxX family protein	-2.034	3.10574e-13
CV_RS04795	CV0983,CV_0983	CV_RS04795	DUF3426 domain-containing protein	-1.47761	6.06595e-09
CV_RS04800	CV0984,CV_0984	prmA	50S ribosomal protein L11 methyltransferase	-1.19444	1.66993e-08
CV_RS04805	CV0985,CV_0985	accC	acetyl-CoA carboxylase biotin carboxylase subunit	-1.24643	0.00411235
CV_RS04810	CV0986,CV_0986	CV_RS04810	acetyl-CoA carboxylase biotin carboxyl carrier protein	-1.37775	2.81699e-12
CV_RS04815	CV0987,CV_0987	aroQ	type II 3-dehydroquinate dehydratase	-2.37816	1.77478e-16
CV_RS04820	CV0988,CV_0988	queA	tRNA preQ1(34) S-adenosylmethionine ribosyltransferase-isomerase QueA	-1.91385	1.48843e-28
CV_RS04825	NA	CV_RS04825	DUF971 domain-containing protein	-1.59794	0.000175134
CV_RS04835	NA	CV_RS04835	sterol-binding protein	-1.45708	2.24578e-07
CV_RS04840	CV0991,CV_0991	ubiB	ubiquinone biosynthesis regulatory protein kinase UbiB	-1.57572	0.00571819
CV_RS04845	CV0992,CV_0992	CV_RS04845	NAD(P)/FAD-dependent oxidoreductase	1.47471	1.65358e-08
CV_RS04850	CV0993,CV_0993	CV_RS04850	MFS transporter	2.46051	9.02214e-09
CV_RS04855	CV0994,CV_0994	CV_RS04855	Xcc1710-like domain-containing protein	1.26395	1.0557e-12
CV_RS04880	CV0998,CV_0998	CV_RS04880	autotransporter domain-containing protein	-1.03043	3.97456e-13
CV_RS04900	CV1002,CV_1002	CV_RS04900	CobD/CbiB family protein	-1.32806	2.84608e-07
CV_RS04905	CV1003,CV_1003	CV_RS04905	DEAD/DEAH box helicase	-1.23483	5.64995e-08
CV_RS04915	CV1005,CV_1005	CV_RS04915	cation transporter	-2.12009	5.11418e-21
CV_RS04935	CV1009,CV_1009	CV_RS04935	chemotaxis response regulator protein-glutamate methylesterase	2.16394	0.00100234
CV_RS04950	CV1012,CV_1012	CV_RS04950	purine-binding chemotaxis protein CheW	2.70243	4.69628e-05
CV_RS04960	CV1014,CV_1014	CV_RS04960	chemotaxis protein CheA	1.85443	1.185e-06
CV_RS05055	CV1025,CV_1025	flhA	flagellar biosynthesis protein FlhA	-1.15598	1.13868e-11
CV_RS05075	CV1029,CV_1029	CV_RS05075	GntR family transcriptional regulator	-1.22008	1.96552e-14
CV_RS05105	CV1036,CV_1036	CV_RS05105	sigma 54-interacting transcriptional regulator	-1.07004	0.00018046
CV_RS05110	CV1037,CV_1037	CV_RS05110	RtcB family protein	-1.58661	0.000571308
CV_RS05120	CV1039,CV_1039	CV_RS05120	cytochrome c5 family protein	2.43348	0.00910242
CV_RS05125	CV1040,CV_1040	CV_RS05125	FAD-binding protein	3.24957	3.91568e-05
CV_RS05130	CV1041,CV_1041	CV_RS05130	DSD1 family PLP-dependent enzyme	3.99621	8.71574e-08
CV_RS05170	CV1052,CV_1052	CV_RS05170	hypothetical protein	3.56519	2.18702e-08
CV_RS05175	NA	CV_RS05175	hypothetical protein	-1.14897	7.69372e-06
CV_RS05190	CV1057,CV_1057	CV_RS05190	helix-turn-helix transcriptional regulator	-1.56431	2.36537e-07
CV_RS05200	CV1061,CV_1061	prfB	peptide chain release factor 2	-1.16395	2.16167e-05
CV_RS05285	CV1079,CV_1079	CV_RS05285	LysR family transcriptional regulator	-1.61303	1.72528e-26
CV_RS05290	CV1080,CV_1080	CV_RS05290	methyl-accepting chemotaxis protein	-1.828	1.02075e-23
CV_RS05295	CV1081,CV_1081	CV_RS05295	methyl-accepting chemotaxis protein	-2.64271	7.98138e-35
CV_RS05320	CV1086,CV_1086	CV_RS05320	glutathione S-transferase family protein	2.09042	0.00010325
CV_RS05340	CV1090,CV_1090	CV_RS05340	hypothetical protein	-1.31058	8.5058e-11
CV_RS05360	CV1094,CV_1094	CV_RS05360	IscS subfamily cysteine desulfurase	1.36213	1.66821e-12
CV_RS05375	CV1097,CV_1097	CV_RS05375	ABC transporter substrate-binding protein	1.90752	4.65246e-06
CV_RS05400	CV1102,CV_1102	CV_RS05400	VOC family protein	2.26924	8.20543e-23
CV_RS05405	CV1103,CV_1103	coaD	pantetheine-phosphate adenylyltransferase	-1.13738	4.64011e-12
CV_RS05410	CV1104,CV_1104	CV_RS05410	class I SAM-dependent methyltransferase	-2.01993	1.42093e-13
CV_RS05425	CV1107,CV_1107	CV_RS05425	glutathione peroxidase	1.14149	4.73966e-05
CV_RS05455	CV1109,CV_1109	CV_RS05455	potassium channel protein	-2.04346	1.19982e-14
CV_RS05490	CV1116,CV_1116	CV_RS05490	LysR family transcriptional regulator	-1.10405	4.38015e-21
CV_RS05510	CV1120,CV_1120	fumC	class II fumarate hydratase	1.23677	3.77445e-24
CV_RS05515	CV1121,CV_1121	acnA	aconitate hydratase AcnA	3.44628	3.39272e-05
CV_RS05535	CV1126,CV_1126	grxC	glutaredoxin 3	-1.87519	1.32638e-10
CV_RS05550	CV1129,CV_1129	CV_RS05550	NAD(P)-dependent glycerol-3-phosphate dehydrogenase	-1.20962	2.89124e-07
CV_RS05565	CV1132,CV_1132	CV_RS05565	FAD-dependent monooxygenase	-1.24626	7.83745e-10
CV_RS05570	CV1133,CV_1133	CV_RS05570	LysR family transcriptional regulator	-2.18128	0.000657505
CV_RS05590	CV1137,CV_1137	adhE	bifunctional acetaldehyde-CoA/alcohol dehydrogenase	-3.40007	9.05024e-08
CV_RS05610	CV1141,CV_1141	CV_RS05610	hypothetical protein	-3.47761	5.78137e-83
CV_RS05625	CV1144,CV_1144	CV_RS05625	DinB family protein	1.93244	1.47432e-13
CV_RS05655	CV1151,CV_1151	CV_RS05655	CidA/LrgA family protein	-2.53575	3.32384e-11
CV_RS05660	CV1152,CV_1152	CV_RS05660	LrgB family protein	-2.01788	1.06856e-08
CV_RS05665	CV1153,CV_1153	CV_RS05665	Cd(II)/Pb(II)-responsive transcriptional regulator	1.85187	6.33424e-14
CV_RS05670	CV1154,CV_1154	cadA	cadmium-translocating P-type ATPase	1.45425	1.90196e-61
CV_RS05680	CV1156,CV_1156	CV_RS05680	acyl-CoA thioesterase	-1.32573	6.15731e-16
CV_RS05695	CV1159,CV_1159	CV_RS05695	GtrA family protein	-1.26576	7.22003e-18
CV_RS05705	CV1161,CV_1161	CV_RS05705	glycosyltransferase family 39 protein	-1.02371	3.36645e-13
CV_RS05710	CV1162,CV_1162	CV_RS05710	peptide MFS transporter	-3.36392	2.58021e-11
CV_RS05715	CV1163,CV_1163	CV_RS05715	tryptophanase	2.06253	2.79316e-14
CV_RS05720	CV1164,CV_1164	CV_RS05720	glutathione S-transferase family protein	2.75265	1.47625e-08
CV_RS05745	CV1169,CV_1169	CV_RS05745	FixH family protein	1.1748	0.000151464
CV_RS05755	CV1171,CV_1171	ccoP	cytochrome-c oxidase, cbb3-type subunit III	1.06587	0.000723991
CV_RS05805	CV1182,CV_1182	CV_RS05805	reactive intermediate/imine deaminase	-2.55421	0.00092092
CV_RS05815	CV1184,CV_1184	eutC	ethanolamine ammonia-lyase subunit EutC	3.25613	1.55209e-49
CV_RS05820	CV1185,CV_1185	CV_RS05820	ethanolamine ammonia-lyase subunit EutB	2.86911	8.61759e-10
CV_RS05825	CV1186,CV_1186	eat	ethanolamine permease	1.98327	4.1672e-42
CV_RS05835	CV1188,CV_1188	CV_RS05835	HDOD domain-containing protein	1.19178	6.45193e-09
CV_RS05840	CV1189,CV_1189	CV_RS05840	response regulator	2.45687	4.91315e-08
CV_RS05845	CV1190,CV_1190	CV_RS05845	response regulator	1.61812	9.12597e-27
CV_RS05855	CV1194,CV_1194	CV_RS05855	ABC transporter permease	-3.68404	4.4121e-28
CV_RS05860	CV1195,CV_1195	CV_RS05860	glycine betaine ABC transporter substrate-binding protein	-2.22901	7.6394e-28
CV_RS05865	CV1196,CV_1196	CV_RS05865	ABC transporter permease	-1.93208	1.52402e-14
CV_RS05870	CV1197,CV_1197	CV_RS05870	ABC transporter ATP-binding protein	-2.01412	8.24055e-11
CV_RS05905	CV1205,CV_1205	CV_RS05905	MFS transporter	-4.64247	4.75863e-09
CV_RS05915	CV1207,CV_1207	CV_RS05915	hypothetical protein	-1.2039	8.31955e-08
CV_RS05975	CV1222,CV_1222	CV_RS05975	aldehyde dehydrogenase	3.23097	3.76701e-27
CV_RS05980	CV1224,CV_1224	CV_RS05980	CRISPR-associated helicase/endonuclease Cas3	1.74349	3.96153e-15
CV_RS05985	CV1225,CV_1225	cas5c	type I-C CRISPR-associated protein Cas5	2.14919	1.69936e-13
CV_RS05990	CV1226,CV_1226	cas8c	type I-C CRISPR-associated protein Cas8c/Csd1	2.47695	2.91243e-12
CV_RS05995	CV1227,CV_1227	cas7c	type I-C CRISPR-associated protein Cas7/Csd2	2.73575	1.42236e-56
CV_RS06000	CV1228,CV_1228	cas4	CRISPR-associated protein Cas4	2.93022	5.25624e-07
CV_RS06005	CV1229,CV_1229	cas1c	type I-C CRISPR-associated endonuclease Cas1	2.2746	4.44477e-15
CV_RS06010	CV1230,CV_1230	cas2	CRISPR-associated endonuclease Cas2	2.49405	4.18744e-77
CV_RS06050	CV1249,CV_1249	CV_RS06050	GNAT family N-acetyltransferase	-1.63851	4.26721e-24
CV_RS06085	CV1256,CV_1256	rnhA	ribonuclease HI	-1.16636	1.77456e-20
CV_RS06105	CV1260,CV_1260	rpiA	ribose-5-phosphate isomerase RpiA	1.06064	2.72917e-38
CV_RS06135	CV1266,CV_1266	CV_RS06135	heavy-metal-associated domain-containing protein	1.1299	2.06178e-46
CV_RS06140	CV1267,CV_1267	CV_RS06140	DUF190 domain-containing protein	1.86461	1.60863e-30
CV_RS06150	CV1270,CV_1270	CV_RS06150	S9 family peptidase	2.53858	4.90708e-21
CV_RS06160	CV1272,CV_1272	CV_RS06160	glycoside hydrolase family 1 protein	2.74363	2.78405e-16
CV_RS06165	CV1273,CV_1273	CV_RS06165	amino acid ABC transporter permease	-2.09262	1.31531e-06
CV_RS06170	CV1274,CV_1274	CV_RS06170	amino acid ABC transporter permease	-2.85659	0.00419457
CV_RS06215	CV1283,CV_1283	CV_RS06215	pirin family protein	-1.14395	3.30526e-05
CV_RS06220	CV1284,CV_1284	CV_RS06220	hydrolase	2.02471	7.89157e-06
CV_RS06225	CV1285,CV_1285	CV_RS06225	amidohydrolase	1.26742	9.95126e-07
CV_RS06260	CV1292,CV_1292	CV_RS06260	carboxypeptidase M32	2.36488	2.0138e-06
CV_RS06280	CV1295,CV_1295	CV_RS06280	fimbria/pilus periplasmic chaperone	-1.25724	4.43519e-05
CV_RS06285	CV1296,CV_1296	CV_RS06285	fimbria/pilus outer membrane usher protein	-1.71546	4.01845e-08
CV_RS06290	CV1297,CV_1297	CV_RS06290	hypothetical protein	-1.54411	8.25509e-37
CV_RS06295	CV1298,CV_1298	CV_RS06295	hypothetical protein	1.42021	4.26364e-45
CV_RS06300	CV1299,CV_1299	CV_RS06300	MHS family MFS transporter	3.76491	5.54043e-11
CV_RS06305	CV1300,CV_1300	CV_RS06305	GMC family oxidoreductase N-terminal domain-containing protein	2.36978	7.79352e-10
CV_RS06315	CV1302,CV_1302	CV_RS06315	AraC family transcriptional regulator	1.29216	2.40606e-05
CV_RS06380	CV1309,CV_1309	CV_RS06380	N-acetylmuramoyl-L-alanine amidase	1.0564	1.0211e-14
CV_RS06390	CV1311,CV_1311	CV_RS06390	hypothetical protein	1.031	9.94297e-07
CV_RS06395	CV1312,CV_1312	CV_RS06395	hypothetical protein	2.0439	1.62207e-31
CV_RS06400	CV1313,CV_1313	CV_RS06400	DJ-1/PfpI family protein	2.62292	2.15819e-06
CV_RS06425	CV1317,CV_1317	CV_RS06425	proQ/FINO family protein	-2.19393	2.12735e-18
CV_RS06465	CV1324,CV_1324	CV_RS06465	OsmC family protein	1.86887	3.35596e-10
CV_RS06470	CV1325,CV_1325	CV_RS06470	thioredoxin family protein	2.08679	2.09361e-05
CV_RS06475	CV1326,CV_1326	CV_RS06475	hypothetical protein	1.78874	1.38515e-74
CV_RS06485	CV1328,CV_1328	CV_RS06485	methyl-accepting chemotaxis protein	-1.10935	3.17289e-41
CV_RS06495	CV1330,CV_1330	CV_RS06495	enoyl-CoA hydratase/isomerase family protein	2.59428	2.72988e-07
CV_RS06500	CV1331,CV_1331	CV_RS06500	alpha/beta fold hydrolase	1.19833	4.14013e-05
CV_RS06510	CV1333,CV_1333	potA	polyamine ABC transporter ATP-binding protein	3.40249	5.71301e-05
CV_RS06515	CV1334,CV_1334	CV_RS06515	FAD-binding oxidoreductase	2.7231	1.01652e-18
CV_RS06525	CV1340,CV_1340	CV_RS06525	trypsin-like serine protease	1.55559	8.18356e-34
CV_RS06540	CV1343,CV_1343	CV_RS06540	DedA family protein	-1.75407	3.13877e-13
CV_RS06545	CV1344,CV_1344	secF	protein translocase subunit SecF	-1.42827	1.15661e-08
CV_RS06550	CV1345,CV_1345	secD	protein translocase subunit SecD	-1.23871	1.78485e-14
CV_RS06555	CV1346,CV_1346	yajC	preprotein translocase subunit YajC	-1.35619	7.44833e-11
CV_RS06570	CV1348,CV_1348	thrS	threonine--tRNA ligase	-1.5049	0.000838484
CV_RS06575	CV1349,CV_1349	infC	translation initiation factor IF-3	-1.13615	3.37537e-43
CV_RS06580	CV1350,CV_1350	rpmI	50S ribosomal protein L35	-2.61464	1.08303e-07
CV_RS06585	CV1351,CV_1351	rplT	50S ribosomal protein L20	-2.41291	3.46424e-30
CV_RS06590	CV1352,CV_1352	pheS	phenylalanine--tRNA ligase subunit alpha	-1.12287	8.96651e-27
CV_RS06595	CV1353,CV_1353	CV_RS06595	phenylalanine--tRNA ligase subunit beta	-1.27554	0.00013742
CV_RS06615	NA	CV_RS06615	DUF1289 domain-containing protein	-1.56953	2.06057e-12
CV_RS06625	CV1358,CV_1358	CV_RS06625	methyl-accepting chemotaxis protein	1.1792	1.09506e-06
CV_RS06630	CV1359,CV_1359	CV_RS06630	TMEM165/GDT1 family protein	-1.80008	9.68207e-08
CV_RS06680	CV1366,CV_1366	CV_RS06680	phasin family protein	1.63567	8.03778e-09
CV_RS06695	CV1369,CV_1369	CV_RS06695	ricin-type beta-trefoil lectin domain protein	1.55077	1.93769e-17
CV_RS06705	CV1371,CV_1371	CV_RS06705	DUF3472 domain-containing protein	1.17772	4.10834e-07
CV_RS06710	CV1372,CV_1372	CV_RS06710	hypothetical protein	2.06987	1.40279e-16
CV_RS06735	CV1378,CV_1378	efp	elongation factor P	-2.41392	4.27732e-14
CV_RS06750	CV1381,CV_1381	CV_RS06750	response regulator transcription factor	1.37877	0.000405646
CV_RS06755	CV1382,CV_1382	CV_RS06755	DUF2861 family protein	1.2943	3.26282e-11
CV_RS06765	CV1385,CV_1385	CV_RS06765	MASE1 domain-containing protein	1.45554	1.88885e-08
CV_RS06795	CV1391,CV_1391	CV_RS06795	LysR family transcriptional regulator	-1.55488	2.64686e-10
CV_RS06815	CV1395,CV_1395	CV_RS06815	galactose mutarotase	4.18698	2.06569e-16
CV_RS06820	CV1396,CV_1396	CV_RS06820	ABC transporter substrate-binding protein	3.18456	5.41718e-16
CV_RS06825	CV1397,CV_1397	CV_RS06825	HAD family phosphatase	3.72528	3.66832e-05
CV_RS06830	CV1398,CV_1398	CV_RS06830	MFS transporter	3.22237	4.18312e-13
CV_RS06835	CV1399,CV_1399	CV_RS06835	NUDIX domain-containing protein	3.70325	2.2265e-08
CV_RS06840	CV1400,CV_1400	mtnP	S-methyl-5'-thioadenosine phosphorylase	4.25716	9.73766e-07
CV_RS06845	CV1401,CV_1401	CV_RS06845	fatty acid desaturase	4.14363	0.00103435
CV_RS06850	CV1402,CV_1402	CV_RS06850	HAD family hydrolase	4.53595	0.000109233
CV_RS06855	CV1403,CV_1403	CV_RS06855	FAD-dependent oxidoreductase	4.26745	1.27095e-09
CV_RS06860	CV1404,CV_1404	CV_RS06860	DegT/DnrJ/EryC1/StrS family aminotransferase	3.91036	1.46642e-06
CV_RS06865	CV1405,CV_1405	CV_RS06865	NUDIX hydrolase	3.68796	3.5922e-23
CV_RS06870	CV1406,CV_1406	CV_RS06870	DegT/DnrJ/EryC1/StrS family aminotransferase	4.63992	1.55054e-18
CV_RS06875	CV1407,CV_1407	CV_RS06875	Gfo/Idh/MocA family oxidoreductase	3.73708	2.81377e-11
CV_RS06880	CV1408,CV_1408	CV_RS06880	L-serine ammonia-lyase	-5.27398	1.23202e-10
CV_RS06885	CV1409,CV_1409	CV_RS06885	HAAAP family serine/threonine permease	-5.64655	1.29673e-21
CV_RS06890	CV1411,CV_1411	CV_RS06890	formate transporter FocA	-4.3874	4.38886e-23
CV_RS06895	CV1412,CV_1412	pflB	formate C-acetyltransferase	-3.05691	4.24923e-18
CV_RS06905	CV1414,CV_1414	CV_RS06905	copper homeostasis protein CutC	2.13524	4.88725e-10
CV_RS06910	CV1415,CV_1415	ggt	gamma-glutamyltransferase	2.73469	5.11938e-33
CV_RS06915	CV1416,CV_1416	CV_RS06915	GNAT family N-acetyltransferase	2.55562	3.18583e-28
CV_RS06925	CV1418,CV_1418	CV_RS06925	response regulator transcription factor	1.61134	4.068e-17
CV_RS06930	CV1419,CV_1419	CV_RS06930	histidine kinase	1.07038	5.43062e-36
CV_RS06940	CV1421,CV_1421	CV_RS06940	ABC-F family ATP-binding cassette domain-containing protein	-1.75648	3.46092e-17
CV_RS06960	CV1425,CV_1425	CV_RS06960	RtcB family protein	-1.79302	3.54201e-78
CV_RS07000	CV1434,CV_1434	CV_RS07000	DUF1304 domain-containing protein	2.21126	3.79199e-179
CV_RS07010	CV1436,CV_1436	CV_RS07010	aspartate aminotransferase family protein	2.57181	4.00308e-40
CV_RS07015	CV1437,CV_1437	CV_RS07015	CoA-acylating methylmalonate-semialdehyde dehydrogenase	2.44413	2.92077e-41
CV_RS07020	CV1438,CV_1438	CV_RS07020	GNAT family N-acetyltransferase	1.04905	1.86261e-21
CV_RS07025	CV1439,CV_1439	CV_RS07025	SRPBCC family protein	2.33698	7.81376e-44
CV_RS07030	CV1440,CV_1440	CV_RS07030	chitinase	2.97789	2.1794e-39
CV_RS07040	CV1442,CV_1442	CV_RS07040	murein L,D-transpeptidase catalytic domain family protein	1.09636	8.27925e-09
CV_RS07060	CV1445,CV_1445	CV_RS07060	porin family protein	-1.69896	2.29057e-06
CV_RS07070	CV1447,CV_1447	CV_RS07070	DUF748 domain-containing protein	-1.20946	1.95303e-07
CV_RS07075	CV1448,CV_1448	CV_RS07075	glutamine synthetase	1.83	3.76843e-06
CV_RS07085	CV1451,CV_1451	CV_RS07085	PLP-dependent aminotransferase family protein	1.76077	1.97056e-10
CV_RS07090	CV1452,CV_1452	ccoG	cytochrome c oxidase accessory protein CcoG	2.27782	6.1273e-21
CV_RS07125	CV1459,CV_1459	CV_RS07125	long-chain-fatty-acid--CoA ligase	1.19104	1.52004e-22
CV_RS07130	CV1460,CV_1460	rimP	ribosome maturation factor RimP	-1.60551	1.20825e-29
CV_RS07145	CV1463,CV_1463	rbfA	30S ribosome-binding factor RbfA	-1.25887	0.000686453
CV_RS07150	CV1464,CV_1464	truB	tRNA pseudouridine(55) synthase TruB	-2.93092	3.01445e-24
CV_RS07155	CV1465,CV_1465	rpsO	30S ribosomal protein S15	-2.72356	5.03653e-26
CV_RS07200	CV1475,CV_1475	CV_RS07200	hypothetical protein	1.77976	0.00234957
CV_RS07205	CV1476,CV_1476	CV_RS07205	hypothetical protein	-2.91317	9.50284e-07
CV_RS07225	CV1481,CV_1481	CV_RS07225	3-deoxy-7-phosphoheptulonate synthase	-2.4679	1.81389e-05
CV_RS07230	CV1482,CV_1482	dhbA	2,3-dihydro-2,3-dihydroxybenzoate dehydrogenase	-2.37095	2.16621e-11
CV_RS07235	CV1483,CV_1483	CV_RS07235	isochorismatase	-1.90297	2.59377e-20
CV_RS07240	CV1484,CV_1484	CV_RS07240	(2,3-dihydroxybenzoyl)adenylate synthase	-1.89587	1.46059e-11
CV_RS07245	CV1485,CV_1485	CV_RS07245	isochorismate synthase	-1.74243	2.54972e-31
CV_RS07250	CV1486,CV_1486	CV_RS07250	non-ribosomal peptide synthetase	-2.76691	3.89569e-08
CV_RS07260	CV1488,CV_1488	CV_RS07260	iron ABC transporter permease	-1.09396	4.69898e-07
CV_RS07265	CV1489,CV_1489	CV_RS07265	ABC transporter substrate-binding protein	-1.51339	7.38063e-06
CV_RS07270	CV1490,CV_1490	CV_RS07270	DUF2218 domain-containing protein	-1.64899	3.85386e-57
CV_RS07275	CV1491,CV_1491	CV_RS07275	TonB-dependent receptor	-1.44501	5.66174e-26
CV_RS07285	CV1494,CV_1494	CV_RS07285	alpha/beta hydrolase	2.33433	1.83143e-08
CV_RS07310	CV1499,CV_1499	astD	succinylglutamate-semialdehyde dehydrogenase	1.18395	0.000267563
CV_RS07315	CV1500,CV_1500	astB	N-succinylarginine dihydrolase	1.09158	1.10552e-13
CV_RS07340	CV1507,CV_1507	CV_RS07340	transporter substrate-binding domain-containing protein	1.27524	1.53717e-12
CV_RS07345	CV1508,CV_1508	CV_RS07345	YdcF family protein	1.23818	3.12604e-15
CV_RS07375	CV1514,CV_1514	CV_RS07375	alkaline phosphatase	-1.76681	4.39261e-12
CV_RS07385	CV1516,CV_1516	hrpA	ATP-dependent RNA helicase HrpA	-2.24457	1.10778e-08
CV_RS07420	CV1523,CV_1523	CV_RS07420	response regulator transcription factor	1.49123	5.10621e-10
CV_RS07440	NA	CV_RS07440	hypothetical protein	-1.15225	1.1814e-22
CV_RS07445	CV1528,CV_1528	CV_RS07445	glutathionylspermidine synthase family protein	-1.75069	0.000134142
CV_RS07450	CV1529,CV_1529	CV_RS07450	DUF350 domain-containing protein	-2.23327	1.83425e-11
CV_RS07455	CV1530,CV_1530	pta	phosphate acetyltransferase	-3.35292	1.22596e-11
CV_RS07460	CV1531,CV_1531	CV_RS07460	acetate kinase	-4.00356	5.02247e-06
CV_RS07465	CV1532,CV_1532	CV_RS07465	aromatic ring-hydroxylating dioxygenase subunit alpha	-1.42676	4.16914e-17
CV_RS07475	CV1534,CV_1534	CV_RS07475	DMT family transporter	-1.19602	1.11366e-05
CV_RS07490	CV1537,CV_1537	CV_RS07490	RNA-binding transcriptional accessory protein	-1.93274	5.09377e-05
CV_RS07535	CV1541,CV_1541	CV_RS07535	beta-ketoacyl-[acyl-carrier-protein] synthase family protein	1.52878	6.7458e-05
CV_RS07545	CV1543,CV_1543	CV_RS07545	hypothetical protein	1.3014	9.80536e-05
CV_RS07550	CV1544,CV_1544	CV_RS07550	diiron oxygenase	1.16191	4.13344e-05
CV_RS07565	CV1547,CV_1547	CV_RS07565	ferredoxin family protein	1.32456	3.64608e-39
CV_RS07575	CV1549,CV_1549	CV_RS07575	DUF1289 domain-containing protein	1.32918	0.0022651
CV_RS07580	CV1550,CV_1550	CV_RS07580	hypothetical protein	1.03925	5.54427e-15
CV_RS07585	CV1551,CV_1551	CV_RS07585	DUF4180 domain-containing protein	2.22883	1.91212e-10
CV_RS07595	CV1553,CV_1553	CV_RS07595	enoyl-CoA hydratase/isomerase family protein	1.31091	6.09364e-41
CV_RS07600	CV1554,CV_1554	CV_RS07600	VOC family protein	1.88342	4.57563e-68
CV_RS07695	CV1573,CV_1573	CV_RS07695	HoxN/HupN/NixA family nickel/cobalt transporter	1.12663	1.37799e-07
CV_RS07715	CV1577,CV_1577	CV_RS07715	3'(2'),5'-bisphosphate nucleotidase CysQ	1.61747	7.91807e-05
CV_RS07725	CV1579,CV_1579	CV_RS07725	response regulator	1.18288	2.38048e-25
CV_RS07780	CV1590,CV_1590	CV_RS07780	MAPEG family protein	3.0861	0.000684827
CV_RS07795	CV1593,CV_1593	CV_RS07795	MATE family efflux transporter	-2.57179	0.00938611
CV_RS07800	CV1594,CV_1594	CV_RS07800	hypothetical protein	-1.53269	0.0053867
CV_RS07830	CV1600,CV_1600	CV_RS07830	hypothetical protein	2.028	6.96265e-06
CV_RS07840	CV1602,CV_1602	CV_RS07840	transporter substrate-binding domain-containing protein	-5.00184	1.00736e-05
CV_RS07845	CV1603,CV_1603	CV_RS07845	GNAT family N-acetyltransferase	2.14496	6.63044e-05
CV_RS07895	CV1613,CV_1613	CV_RS07895	class I SAM-dependent methyltransferase	-1.52659	5.05219e-10
CV_RS07940	CV1620,CV_1620	CV_RS07940	EAL domain-containing protein	1.209	1.17794e-08
CV_RS07950	CV1621,CV_1621	CV_RS07950	PAS domain S-box protein	1.5735	1.18603e-12
CV_RS07960	NA	CV_RS07960	helix-turn-helix domain-containing protein	-3.17376	0.000359399
CV_RS07975	CV1626,CV_1626	CV_RS07975	efflux RND transporter permease subunit	2.20369	1.02908e-06
CV_RS07980	CV1627,CV_1627	CV_RS07980	efflux RND transporter periplasmic adaptor subunit	2.24925	0.000688443
CV_RS07985	CV1628,CV_1628	CV_RS07985	efflux transporter outer membrane subunit	2.20712	1.01495e-14
CV_RS08005	CV1632,CV_1632	pcnB	polynucleotide adenylyltransferase PcnB	-1.22755	6.94323e-17
CV_RS08010	CV1633,CV_1633	folK	2-amino-4-hydroxy-6-hydroxymethyldihydropteridine diphosphokinase	-1.8063	1.86245e-13
CV_RS08015	CV1634,CV_1634	CV_RS08015	deoxynucleoside kinase	-1.30196	2.12485e-07
CV_RS08045	CV1640,CV_1640	rraA	ribonuclease E activity regulator RraA	2.75384	1.90001e-25
CV_RS08050	CV1641,CV_1641	aceA	isocitrate lyase	3.7568	1.64974e-08
CV_RS08065	CV1644,CV_1644	CV_RS08065	acyl-CoA desaturase	-1.03405	4.8023e-07
CV_RS08075	CV1646,CV_1646	CV_RS08075	porin	1.43887	2.91015e-06
CV_RS08080	CV1648,CV_1648	hemB	porphobilinogen synthase	1.01961	7.19366e-08
CV_RS08105	CV1653,CV_1653	hemG	protoporphyrinogen oxidase	-3.07471	2.73643e-15
CV_RS08115	CV1655,CV_1655	CV_RS08115	hypothetical protein	-1.78741	1.51516e-24
CV_RS08120	CV1656,CV_1656	CV_RS08120	glycine--tRNA ligase subunit beta	-1.10333	6.05844e-21
CV_RS08125	CV1657,CV_1657	gmhB	D-glycero-beta-D-manno-heptose 1,7-bisphosphate 7-phosphatase	-1.47333	1.17291e-05
CV_RS08130	CV1658,CV_1658	CV_RS08130	1-acyl-sn-glycerol-3-phosphate acyltransferase	-1.18649	3.51388e-12
CV_RS08145	CV1661,CV_1661	CV_RS08145	sodium:proton antiporter	-2.09344	1.31121e-09
CV_RS08150	CV1662,CV_1662	CV_RS08150	carbon starvation protein A	-5.2443	9.10533e-18
CV_RS08155	CV1663,CV_1663	CV_RS08155	hypothetical protein	-2.41088	5.54202e-98
CV_RS08160	CV1664,CV_1664	yehT	two-component system response regulator BtsR	-2.08804	0.000180529
CV_RS08165	CV1665,CV_1665	CV_RS08165	sensor histidine kinase	-5.09922	5.74806e-14
CV_RS08180	CV1668,CV_1668	CV_RS08180	hypothetical protein	1.47513	1.7766e-07
CV_RS08185	CV1670,CV_1670	CV_RS08185	sodium-dependent transporter	-2.62595	4.43431e-23
CV_RS08205	CV1674,CV_1674	CV_RS08205	xanthine dehydrogenase family protein molybdopterin-binding subunit	1.08909	3.37305e-11
CV_RS08210	NA	CV_RS08210	hypothetical protein	1.71339	2.5176e-08
CV_RS08215	CV1675,CV_1675	CV_RS08215	XdhC family protein	1.12597	4.95399e-12
CV_RS08230	CV1678,CV_1678	CV_RS08230	ABC transporter ATP-binding protein	1.63414	3.7668e-07
CV_RS08245	CV1681,CV_1681	CV_RS08245	ABC transporter substrate-binding protein	-1.53834	1.02061e-26
CV_RS08255	CV1683,CV_1683	CV_RS08255	NAD(P)/FAD-dependent oxidoreductase	1.10575	5.04048e-28
CV_RS08280	CV1690,CV_1690	CV_RS08280	ATP-binding protein	-1.11581	0.00634592
CV_RS08285	CV1691,CV_1691	CV_RS08285	RNA-binding S4 domain-containing protein	-1.28437	1.23428e-06
CV_RS08290	CV1692,CV_1692	CV_RS08290	oxidoreductase	-1.44025	1.73657e-43
CV_RS08295	CV1693,CV_1693	CV_RS08295	PHP domain-containing protein	-1.13426	0.0055395
CV_RS08305	CV1695,CV_1695	CV_RS08305	site-2 protease family protein	-2.03301	6.12427e-16
CV_RS08400	CV1713,CV_1713	asnB	asparagine synthase (glutamine-hydrolyzing)	1.57176	0.000234291
CV_RS08435	CV1720,CV_1720	ppk2	polyphosphate kinase 2	1.13155	0.00529648
CV_RS08450	CV1723,CV_1723	CV_RS08450	hypothetical protein	1.14182	0.00436574
CV_RS08455	CV1724,CV_1724	CV_RS08455	glyoxylate/hydroxypyruvate reductase A	1.0145	2.92181e-06
CV_RS08490	CV1731,CV_1731	CV_RS08490	GNAT family N-acetyltransferase	2.4445	7.33138e-09
CV_RS08500	CV1734,CV_1734	CV_RS08500	TolC family protein	-1.81912	0.00405891
CV_RS08505	CV1735,CV_1735	CV_RS08505	ATP-binding cassette domain-containing protein	-1.15647	0.000100143
CV_RS08540	CV1742,CV_1742	CV_RS08540	glutamine--tRNA ligase/YqeY domain fusion protein	-1.57614	0.000281529
CV_RS08545	CV1743,CV_1743	CV_RS08545	bifunctional UDP-sugar hydrolase/5'-nucleotidase	-1.19002	0.00971504
CV_RS08550	CV1744,CV_1744	CV_RS08550	fucose-binding lectin II	1.5044	9.1623e-07
CV_RS08555	CV1745,CV_1745	CV_RS08555	6-phosphofructokinase	-1.4657	9.87352e-19
CV_RS08560	CV1746,CV_1746	CV_RS08560	cysteine--tRNA ligase	-1.23351	0.000276313
CV_RS08565	CV1747,CV_1747	rpmE	50S ribosomal protein L31	-2.85326	7.07516e-05
CV_RS08570	CV1748,CV_1748	CV_RS08570	glycosyltransferase family 39 protein	-1.40616	0.00319014
CV_RS08575	CV1751,CV_1751	cas6f	type I-F CRISPR-associated endoribonuclease Cas6/Csy4	4.15365	0.000151154
CV_RS08580	CV1752,CV_1752	csy3	type I-F CRISPR-associated protein Csy3	4.49717	2.3277e-10
CV_RS08585	CV1753,CV_1753	csy2	type I-F CRISPR-associated protein Csy2	3.48727	3.67896e-22
CV_RS08590	CV1754,CV_1754	csy1	type I-F CRISPR-associated protein Csy1	2.95394	0.000129954
CV_RS08600	CV1756,CV_1756	cas1f	type I-F CRISPR-associated endonuclease Cas1	-1.47681	5.9493e-07
CV_RS08605	CV1757,CV_1757	CV_RS08605	HDOD domain-containing protein	1.84061	4.10585e-05
CV_RS08610	CV1758,CV_1758	CV_RS08610	acetoacetate--CoA ligase	2.3313	1.62263e-08
CV_RS08615	CV1759,CV_1759	CV_RS08615	hydroxymethylglutaryl-CoA lyase	3.13982	1.29258e-09
CV_RS08620	CV1760,CV_1760	CV_RS08620	GyrI-like domain-containing protein	3.32954	8.1861e-08
CV_RS08625	CV1761,CV_1761	CV_RS08625	tetratricopeptide repeat protein	3.26175	2.84801e-31
CV_RS08630	CV1762,CV_1762	CV_RS08630	acetyl/propionyl/methylcrotonyl-CoA carboxylase subunit alpha	3.67244	7.94416e-11
CV_RS08635	CV1763,CV_1763	CV_RS08635	enoyl-CoA hydratase/isomerase family protein	3.55301	6.97023e-33
CV_RS08640	CV1764,CV_1764	CV_RS08640	methylcrotonoyl-CoA carboxylase	3.59726	7.14331e-44
CV_RS08645	CV1765,CV_1765	CV_RS08645	nuclear transport factor 2 family protein	3.1867	1.49916e-21
CV_RS08650	CV1766,CV_1766	CV_RS08650	isovaleryl-CoA dehydrogenase	3.84452	6.85194e-29
CV_RS08665	CV1769,CV_1769	CV_RS08665	MFS transporter	-3.72045	3.79544e-09
CV_RS08670	CV1770,CV_1770	CV_RS08670	response regulator transcription factor	-1.12172	1.62484e-11
CV_RS08675	CV1771,CV_1771	CV_RS08675	sensor histidine kinase	-1.81985	4.15641e-18
CV_RS08690	CV1774,CV_1774	CV_RS08690	pyridoxamine 5'-phosphate oxidase family protein	1.79481	4.8849e-24
CV_RS08695	CV1775,CV_1775	CV_RS08695	glutathione S-transferase	1.47603	5.56408e-23
CV_RS08710	CV1778,CV_1778	CV_RS08710	GNAT family N-acetyltransferase	1.17614	8.00761e-17
CV_RS08720	CV1780,CV_1780	CV_RS08720	AMP-binding protein	3.45737	3.48958e-06
CV_RS08725	CV1781,CV_1781	CV_RS08725	YecA family protein	1.15619	4.86953e-06
CV_RS08730	CV1782,CV_1782	CV_RS08730	hypothetical protein	1.04249	3.54064e-23
CV_RS08735	CV1783,CV_1783	CV_RS08735	DUF5610 domain-containing protein	2.2159	4.74613e-31
CV_RS08740	CV1784,CV_1784	CV_RS08740	DUF5610 domain-containing protein	1.89605	4.96837e-33
CV_RS08765	CV1789,CV_1789	CV_RS08765	PrkA family serine protein kinase	3.68104	0.00111383
CV_RS08770	CV1790,CV_1790	CV_RS08770	YeaH/YhbH family protein	3.72424	0.00460666
CV_RS08775	CV1791,CV_1791	CV_RS08775	SpoVR family protein	3.86014	3.38325e-10
CV_RS08790	CV1794,CV_1794	CV_RS08790	iron ABC transporter permease	-2.05452	8.10355e-18
CV_RS08810	CV1798,CV_1798	CV_RS08810	leucyl/phenylalanyl-tRNA--protein transferase	-1.36422	1.70483e-10
CV_RS08865	CV1809,CV_1809	CV_RS08865	MmgE/PrpD family protein	1.17969	1.90555e-05
CV_RS08885	CV1813,CV_1813	CV_RS08885	malonic semialdehyde reductase	1.76132	2.26964e-35
CV_RS08910	CV1818,CV_1818	CV_RS08910	RluA family pseudouridine synthase	-1.11298	3.79976e-10
CV_RS08925	CV1821,CV_1821	CV_RS08925	hypothetical protein	3.00642	0.00669537
CV_RS09000	CV1839,CV_1839	CV_RS09000	HD domain-containing protein	1.53247	1.77088e-11
CV_RS09055	CV1850,CV_1850	CV_RS09055	methyl-accepting chemotaxis protein	1.8558	6.01643e-14
CV_RS09090	CV1858,CV_1858	CV_RS09090	hypothetical protein	2.31546	1.42563e-118
CV_RS09095	CV1859,CV_1859	CV_RS09095	hypothetical protein	3.59491	2.22988e-99
CV_RS09100	CV1860,CV_1860	CV_RS09100	penicillin-binding protein	1.59951	5.54202e-98
CV_RS09105	CV1861,CV_1861	CV_RS09105	MFS transporter	-2.45851	2.82299e-13
CV_RS09150	CV1875,CV_1875	CV_RS09150	hypothetical protein	1.02394	4.72415e-08
CV_RS09155	NA	CV_RS09155	hypothetical protein	1.47817	0.000142641
CV_RS09190	CV1884,CV_1884	CV_RS09190	amidohydrolase	3.02008	1.15398e-14
CV_RS09200	CV1886,CV_1886	CV_RS09200	hypothetical protein	-1.36276	6.04518e-05
CV_RS09225	CV1891,CV_1891	CV_RS09225	OmpA family protein	1.0349	1.20004e-05
CV_RS09230	CV1892,CV_1892	CV_RS09230	MFS transporter	-1.1742	4.90087e-11
CV_RS09245	CV1895,CV_1895	CV_RS09245	thioredoxin family protein	1.29585	0.00447642
CV_RS09255	CV1897,CV_1897	CV_RS09255	chitinase	-2.42019	1.48219e-07
CV_RS09260	CV1898,CV_1898	infA	translation initiation factor IF-1	-1.67859	0.00140323
CV_RS09265	CV1900,CV_1900	CV_RS09265	PLP-dependent aminotransferase family protein	-1.05335	0.00823761
CV_RS09270	CV1901,CV_1901	CV_RS09270	LysE family translocator	-3.33656	3.23388e-06
CV_RS09275	CV1902,CV_1902	CV_RS09275	isochorismatase family protein	-2.1162	2.46739e-17
CV_RS09320	CV1911,CV_1911	CV_RS09320	YbaK/EbsC family protein	2.20373	0.0036817
CV_RS09345	CV1916,CV_1916	CV_RS09345	PAS domain-containing protein	2.26554	3.79986e-09
CV_RS09355	CV1918,CV_1918	CV_RS09355	hemagglutinin repeat-containing protein	1.44254	1.05977e-18
CV_RS09425	CV1927,CV_1927	CV_RS09425	hypothetical protein	-1.06097	0.00559011
CV_RS09430	CV1928,CV_1928	CV_RS09430	NUDIX domain-containing protein	-1.9385	7.74579e-06
CV_RS09445	CV1931,CV_1931	CV_RS09445	NupC/NupG family nucleoside CNT transporter	-2.45279	1.4226e-05
CV_RS09450	CV1932,CV_1932	rlmD	23S rRNA (uracil(1939)-C(5))-methyltransferase RlmD	-1.19669	1.32476e-05
CV_RS09460	CV1934,CV_1934	CV_RS09460	aminotransferase class V-fold PLP-dependent enzyme	2.04867	2.32218e-11
CV_RS09465	CV1935,CV_1935	CV_RS09465	PLP-dependent aminotransferase family protein	-1.02245	1.34852e-07
CV_RS09470	CV1936,CV_1936	CV_RS09470	LysE family translocator	-1.62976	1.44823e-16
CV_RS09495	CV1941,CV_1941	CV_RS09495	acyl-CoA thioesterase	1.37511	1.55574e-05
CV_RS09505	CV1943,CV_1943	CV_RS09505	hypothetical protein	5.50512	1.53717e-12
CV_RS09515	CV1945,CV_1945	CV_RS09515	DNA-3-methyladenine glycosylase I	2.10532	3.5817e-10
CV_RS09520	CV1946,CV_1946	fliW	flagellar assembly protein FliW	2.00747	2.72323e-08
CV_RS09550	CV1954,CV_1954	CV_RS09550	hypothetical protein	-1.85801	4.4091e-06
CV_RS09555	CV1955,CV_1955	CV_RS09555	tRNA 5-hydroxyuridine modification protein YegQ	-1.36498	5.13163e-14
CV_RS09560	CV1957,CV_1957	CV_RS09560	polyamine ABC transporter substrate-binding protein	2.00052	1.42298e-08
CV_RS09565	CV1958,CV_1958	CV_RS09565	ABC transporter permease subunit	2.02769	5.77907e-08
CV_RS09570	CV1959,CV_1959	CV_RS09570	ABC transporter permease subunit	2.02774	7.87534e-08
CV_RS09575	CV1960,CV_1960	CV_RS09575	DUF3138 family protein	3.06391	1.35476e-15
CV_RS09590	CV1964,CV_1964	CV_RS09590	pyridoxamine 5'-phosphate oxidase family protein	1.85585	1.74371e-24
CV_RS09595	CV1965,CV_1965	CV_RS09595	S8/S53 family peptidase	1.90365	0.000102191
CV_RS09605	CV1968,CV_1968	CV_RS09605	S8/S53 family peptidase	1.23988	4.19784e-08
CV_RS09640	CV1976,CV_1976	CV_RS09640	efflux RND transporter permease subunit	1.05825	4.48887e-05
CV_RS09645	CV1977,CV_1977	CV_RS09645	hypothetical protein	2.30596	6.18513e-09
CV_RS09650	CV1978,CV_1978	CV_RS09650	ABC transporter substrate-binding protein	2.16253	1.25203e-10
CV_RS09655	CV1979,CV_1979	CV_RS09655	ABC transporter permease	2.09677	0.000167284
CV_RS09660	CV1980,CV_1980	CV_RS09660	ABC transporter permease	1.66292	3.0822e-17
CV_RS09665	CV1981,CV_1981	CV_RS09665	ABC transporter ATP-binding protein	2.32035	6.43506e-22
CV_RS09670	CV1982,CV_1982	CV_RS09670	TonB-dependent receptor	3.52961	0.000124934
CV_RS09675	CV1983,CV_1983	CV_RS09675	hypothetical protein	2.09048	8.70316e-05
CV_RS09690	CV1986,CV_1986	CV_RS09690	biopolymer transporter ExbD	1.99433	6.92727e-08
CV_RS09695	CV1987,CV_1987	CV_RS09695	M13 family metallopeptidase	1.74698	6.84087e-05
CV_RS09705	CV1989,CV_1989	CV_RS09705	porin	1.92244	3.25979e-07
CV_RS09720	NA	CV_RS09720	aminotransferase class I/II-fold pyridoxal phosphate-dependent enzyme	2.79887	3.86121e-18
CV_RS09725	CV1993,CV_1993	argF	ornithine carbamoyltransferase	-1.32128	2.53745e-12
CV_RS09745	CV1997,CV_1997	CV_RS09745	hypothetical protein	1.4193	6.96974e-07
CV_RS09760	CV1999,CV_1999	CV_RS09760	MFS transporter	-1.54407	0.00175612
CV_RS09770	CV2001,CV_2001	CV_RS09770	M9 family metallopeptidase N-terminal domain-containing protein	1.53873	2.02109e-05
CV_RS09815	CV2011,CV_2011	CV_RS09815	restriction endonuclease	-2.55751	1.19876e-23
CV_RS09820	CV2012,CV_2012	CV_RS09820	trimeric intracellular cation channel family protein	-1.22891	2.65171e-22
CV_RS09825	CV2013,CV_2013	CV_RS09825	DUF3141 domain-containing protein	2.30972	3.24798e-19
CV_RS09840	CV2016,CV_2016	CV_RS09840	FMN-dependent NADH-azoreductase	-1.81969	1.06323e-07
CV_RS09855	CV2019,CV_2019	CV_RS09855	aldehyde dehydrogenase	3.97976	6.16822e-18
CV_RS09870	CV2022,CV_2022	ald	alanine dehydrogenase	2.75345	7.49858e-33
CV_RS09875	CV2023,CV_2023	CV_RS09875	gamma-glutamyl-gamma-aminobutyrate hydrolase family protein	3.17161	4.60806e-29
CV_RS09880	CV2024,CV_2024	CV_RS09880	glutamine synthetase	3.4314	5.47118e-09
CV_RS09885	CV2025,CV_2025	CV_RS09885	aspartate aminotransferase family protein	3.85979	1.09483e-15
CV_RS09915	CV2031,CV_2031	CV_RS09915	hypothetical protein	1.11223	3.76046e-16
CV_RS09950	CV2038,CV_2038	CV_RS09950	T3SS effector OspC family protein	2.36854	1.2388e-08
CV_RS09955	CV2039,CV_2039	CV_RS09955	MFS transporter	-1.26823	3.97497e-05
CV_RS09960	CV2040,CV_2040	CV_RS09960	sodium-dependent nucleoside transporter	-3.11292	0.00836855
CV_RS09970	CV2042,CV_2042	cadA	cadmium-translocating P-type ATPase	-1.25124	8.08566e-08
CV_RS09975	CV2043,CV_2043	CV_RS09975	NAD(P)H-quinone oxidoreductase	2.10552	3.03311e-09
CV_RS09995	CV2047,CV_2047	CV_RS09995	YajQ family cyclic di-GMP-binding protein	-1.55825	0.00469425
CV_RS10000	CV2048,CV_2048	dapA	4-hydroxy-tetrahydrodipicolinate synthase	1.06532	8.36405e-19
CV_RS10010	CV2050,CV_2050	CV_RS10010	DMT family transporter	-3.1527	1.21691e-09
CV_RS10015	CV2051,CV_2051	CV_RS10015	NAD(P)-dependent alcohol dehydrogenase	1.62681	4.70578e-32
CV_RS10030	CV2053,CV_2053	prpF	2-methylaconitate cis-trans isomerase PrpF	1.26736	1.22087e-08
CV_RS10035	CV2054,CV_2054	acnD	Fe/S-dependent 2-methylisocitrate dehydratase AcnD	1.53327	6.12132e-79
CV_RS10045	CV2056,CV_2056	prpC	2-methylcitrate synthase	1.87594	5.40255e-45
CV_RS10050	CV2057,CV_2057	prpB	methylisocitrate lyase	1.23044	3.71315e-70
CV_RS10055	CV2058,CV_2058	rpoE	RNA polymerase sigma factor RpoE	1.56761	3.64557e-105
CV_RS10060	CV2059,CV_2059	CV_RS10060	sigma-E factor negative regulatory protein	1.68003	1.29772e-101
CV_RS10065	CV2060,CV_2060	CV_RS10065	MucB/RseB C-terminal domain-containing protein	1.16925	6.7458e-05
CV_RS10070	CV2061,CV_2061	CV_RS10070	DegQ family serine endoprotease	1.54929	1.27977e-14
CV_RS10075	CV2062,CV_2062	CV_RS10075	glutaredoxin family protein	1.68211	0.000331397
CV_RS10095	CV2066,CV_2066	rnc	ribonuclease III	-1.24642	4.73184e-21
CV_RS10110	CV2069,CV_2069	recO	DNA repair protein RecO	-1.84803	8.5302e-10
CV_RS10125	CV2072,CV_2072	CV_RS10125	holo-ACP synthase	-1.1211	1.28046e-22
CV_RS10130	CV2073,CV_2073	nagZ	beta-N-acetylhexosaminidase	1.46023	8.12465e-09
CV_RS10135	CV2074,CV_2074	CV_RS10135	hypothetical protein	1.27044	9.51848e-05
CV_RS10140	CV2075,CV_2075	CV_RS10140	competence/damage-inducible protein A	1.13737	8.55832e-13
CV_RS10150	CV2077,CV_2077	CV_RS10150	hypothetical protein	1.23229	6.53306e-09
CV_RS10165	CV2080,CV_2080	CV_RS10165	S9 family peptidase	2.48713	0.000933548
CV_RS10170	CV2081,CV_2081	mmsB	3-hydroxyisobutyrate dehydrogenase	3.97754	0.000273944
CV_RS10175	CV2082,CV_2082	CV_RS10175	enoyl-CoA hydratase/isomerase family protein	3.59654	0.000290026
CV_RS10180	CV2083,CV_2083	CV_RS10180	enoyl-CoA hydratase	3.43798	7.92068e-11
CV_RS10185	CV2084,CV_2084	CV_RS10185	acyl-CoA dehydrogenase family protein	4.24187	3.43237e-11
CV_RS10190	CV2085,CV_2085	CV_RS10190	CoA-acylating methylmalonate-semialdehyde dehydrogenase	4.47206	5.44666e-19
CV_RS10195	CV2086,CV_2086	CV_RS10195	3-hydroxybutyryl-CoA dehydrogenase	4.03349	2.00461e-19
CV_RS10200	CV2087,CV_2087	CV_RS10200	MerR family DNA-binding transcriptional regulator	1.25834	6.46315e-11
CV_RS10205	CV2088,CV_2088	CV_RS10205	acetyl-CoA C-acyltransferase	3.64958	6.23494e-17
CV_RS10215	CV2090,CV_2090	CV_RS10215	hypothetical protein	1.24765	3.50881e-09
CV_RS10235	CV2094,CV_2094	CV_RS10235	branched-chain amino acid transaminase	1.21006	6.51813e-08
CV_RS10240	CV2095,CV_2095	glnE	bifunctional [glutamate--ammonia ligase]-adenylyl-L-tyrosine phosphorylase/[glutamate--ammonia-ligase] adenylyltransferase	1.73485	2.20035e-12
CV_RS10250	CV2097,CV_2097	CV_RS10250	carbon-nitrogen hydrolase family protein	1.72101	3.00145e-05
CV_RS10255	CV2098,CV_2098	tldD	metalloprotease TldD	1.74442	3.26426e-12
CV_RS10270	CV2101,CV_2101	CV_RS10270	helix-turn-helix domain-containing protein	2.32063	2.00175e-07
CV_RS10280	CV2103,CV_2103	CV_RS10280	DUF1302 domain-containing protein	1.3587	1.19889e-07
CV_RS10320	CV2111,CV_2111	CV_RS10320	DNA adenine methylase	1.28729	1.62263e-08
CV_RS10325	CV2112,CV_2112	CV_RS10325	hypothetical protein	2.21776	1.3377e-29
CV_RS10330	CV2113,CV_2113	CV_RS10330	hypothetical protein	1.38917	4.31495e-23
CV_RS10335	CV2114,CV_2114	CV_RS10335	phage tail protein	1.85926	1.10372e-14
CV_RS10360	CV2117,CV_2117	CV_RS10360	phage baseplate assembly protein V	2.24334	3.51265e-06
CV_RS10420	CV2128,CV_2128	CV_RS10420	phage tail sheath subtilisin-like domain-containing protein	1.88645	8.962e-24
CV_RS10430	CV2130,CV_2130	CV_RS10430	Gp37 family protein	1.91287	3.05066e-27
CV_RS10435	CV2131,CV_2131	CV_RS10435	DUF1320 domain-containing protein	4.39456	1.18623e-29
CV_RS10450	CV2134,CV_2134	CV_RS10450	hypothetical protein	2.15411	0.000523156
CV_RS10550	CV2156,CV_2156	CV_RS10550	DDE-type integrase/transposase/recombinase	1.02385	2.24873e-21
CV_RS10555	CV2157,CV_2157	CV_RS10555	AAA family ATPase	1.65643	4.38773e-07
CV_RS10560	CV2158,CV_2158	CV_RS10560	hypothetical protein	2.11307	3.38848e-13
CV_RS10585	CV2163,CV_2163	CV_RS10585	HU family DNA-binding protein	1.39785	2.39935e-18
CV_RS10620	CV2170,CV_2170	CV_RS10620	LysR family transcriptional regulator	-1.08754	9.3237e-23
CV_RS10630	CV2172,CV_2172	CV_RS10630	phosphomannomutase/phosphoglucomutase	1.10052	2.3379e-23
CV_RS10660	CV2178,CV_2178	CV_RS10660	MFS transporter	1.54036	1.35189e-26
CV_RS10665	CV2179,CV_2179	CV_RS10665	anthranilate synthase component I	1.11416	0.00383054
CV_RS10700	CV2186,CV_2186	CV_RS10700	glyoxalase	2.09499	0.000420749
CV_RS10720	CV2190,CV_2190	CV_RS10720	GNAT family N-acetyltransferase	1.56528	0.00300406
CV_RS10725	NA	CV_RS10725	AraC family transcriptional regulator	1.35584	2.68647e-05
CV_RS10755	CV2196,CV_2196	rpsB	30S ribosomal protein S2	-3.1945	0.00135419
CV_RS10760	CV2197,CV_2197	CV_RS10760	elongation factor Ts	-3.09509	5.87395e-05
CV_RS10765	CV2198,CV_2198	CV_RS10765	UMP kinase	-1.13902	2.86685e-08
CV_RS10780	CV2201,CV_2201	CV_RS10780	phosphatidate cytidylyltransferase	-1.21116	0.00124602
CV_RS10785	CV2202,CV_2202	CV_RS10785	1-deoxy-D-xylulose-5-phosphate reductoisomerase	-1.26863	0.000443471
CV_RS10790	CV2203,CV_2203	rseP	RIP metalloprotease RseP	-1.40301	1.87766e-08
CV_RS10805	CV2206,CV_2206	lpxD	UDP-3-O-(3-hydroxymyristoyl)glucosamine N-acyltransferase	-1.38286	7.37208e-05
CV_RS10825	CV2210,CV_2210	rnhB	ribonuclease HII	-1.32264	0.006595
CV_RS10830	CV2211,CV_2211	CV_RS10830	DNA-deoxyinosine glycosylase	-1.32416	6.68867e-05
CV_RS10835	CV2212,CV_2212	CV_RS10835	hypothetical protein	1.29955	0.00803435
CV_RS10840	CV2213,CV_2213	CV_RS10840	response regulator	1.56684	0.00220615
CV_RS10845	CV2214,CV_2214	CV_RS10845	molybdopterin-dependent oxidoreductase	5.80452	0.000782405
CV_RS10850	CV2215,CV_2215	CV_RS10850	EAL domain-containing response regulator	2.2596	4.80712e-11
CV_RS10855	CV2216,CV_2216	CV_RS10855	hypothetical protein	1.91949	4.28836e-08
CV_RS10880	CV2221,CV_2221	CV_RS10880	GAF domain-containing protein	1.41659	5.43449e-12
CV_RS10890	NA	CV_RS10890	hypothetical protein	4.68374	1.36228e-19
CV_RS10915	CV2224,CV_2224	CV_RS10915	IS3 family transposase	1.86899	3.02314e-07
CV_RS10935	CV2228,CV_2228	CV_RS10935	NarK/NasA family nitrate transporter	2.13972	2.39594e-56
CV_RS10945	CV2229,CV_2229	CV_RS10945	nitrate reductase	2.4415	2.09443e-60
CV_RS10955	CV2231,CV_2231	fes	enterochelin esterase	-1.70553	1.06439e-07
CV_RS10960	CV2232,CV_2232	CV_RS10960	MbtH family protein	-6.11887	4.03523e-06
CV_RS10985	CV2237,CV_2237	entS	enterobactin transporter EntS	-1.41576	1.9432e-11
CV_RS10990	CV2238,CV_2238	CV_RS10990	hypothetical protein	-1.84305	7.10887e-09
CV_RS11010	CV2241,CV_2241	CV_RS11010	multidrug efflux RND transporter permease subunit	-1.57257	1.13096e-10
CV_RS11020	CV2243,CV_2243	CV_RS11020	VOC family protein	1.60364	9.98155e-10
CV_RS11025	CV2244,CV_2244	CV_RS11025	oxygen-insensitive NAD(P)H-dependent nitroreductase NfsB	1.8147	2.0263e-05
CV_RS11030	CV2245,CV_2245	CV_RS11030	alkene reductase	1.2229	6.30606e-09
CV_RS11050	CV2249,CV_2249	CV_RS11050	hypothetical protein	1.96833	0.00117705
CV_RS11075	CV2255,CV_2255	CV_RS11075	sugar O-acetyltransferase	6.71279	5.61809e-05
CV_RS11080	CV2256,CV_2256	CV_RS11080	aspartate aminotransferase family protein	7.12035	5.39513e-07
CV_RS11085	CV2257,CV_2257	CV_RS11085	hypothetical protein	6.47872	2.04636e-05
CV_RS11090	CV2258,CV_2258	CV_RS11090	SDR family oxidoreductase	6.55912	0.00286146
CV_RS11095	CV2259,CV_2259	CV_RS11095	DUF1349 domain-containing protein	5.64971	4.52942e-10
CV_RS11100	CV2260,CV_2260	CV_RS11100	HAD-IIB family hydrolase	6.22329	0.00173874
CV_RS11105	CV2261,CV_2261	CV_RS11105	methyltransferase	4.62122	9.17529e-11
CV_RS11110	CV2262,CV_2262	CV_RS11110	MFS transporter	2.82458	2.74961e-05
CV_RS11115	CV2264,CV_2264	CV_RS11115	hypothetical protein	1.95993	1.85992e-05
CV_RS11120	CV2265,CV_2265	CV_RS11120	hypothetical protein	1.45218	0.00459545
CV_RS11125	CV2266,CV_2266	CV_RS11125	GDSL family lipase	2.9118	0.000245925
CV_RS11130	CV2267,CV_2267	CV_RS11130	hypothetical protein	1.25048	0.00270631
CV_RS11145	CV2272,CV_2272	CV_RS11145	hypothetical protein	1.37801	0.000131796
CV_RS11150	CV2273,CV_2273	CV_RS11150	hypothetical protein	1.94576	2.71291e-10
CV_RS11185	CV2286,CV_2286	CV_RS11185	nuclear transport factor 2 family protein	-1.52491	3.45398e-06
CV_RS11220	CV2292,CV_2292	CV_RS11220	hypothetical protein	2.37922	5.0092e-10
CV_RS11230	CV2295,CV_2295	CV_RS11230	methionine ABC transporter ATP-binding protein	-1.00638	1.65629e-108
CV_RS11255	CV2300,CV_2300	CV_RS11255	PaaI family thioesterase	-1.03178	2.79057e-158
CV_RS11260	CV2301,CV_2301	serC	3-phosphoserine/phosphohydroxythreonine transaminase	1.16766	8.02802e-122
CV_RS11300	CV2309,CV_2309	CV_RS11300	PTS fructose transporter subunit IIC	5.8767	1.63724e-129
CV_RS11305	CV2310,CV_2310	CV_RS11305	PTS fructose transporter subunit IIB	6.10815	5.57702e-76
CV_RS11310	CV2311,CV_2311	ptsP	phosphoenolpyruvate--protein phosphotransferase	5.66249	1.53918e-53
CV_RS11315	CV2312,CV_2312	manA	mannose-6-phosphate isomerase, class I	5.48448	8.9515e-63
CV_RS11320	CV2313,CV_2313	CV_RS11320	helix-turn-helix transcriptional regulator	3.65424	1.12461e-23
CV_RS11340	CV2319,CV_2319	CV_RS11340	hypothetical protein	-2.91102	2.01351e-09
CV_RS11355	CV2321,CV_2321	recN	DNA repair protein RecN	1.06756	6.83535e-06
CV_RS11375	CV2325,CV_2325	msrA	peptide-methionine (S)-S-oxide reductase MsrA	1.40132	8.1616e-06
CV_RS11390	CV2328,CV_2328	CV_RS11390	GNAT family N-acetyltransferase	2.17965	7.05814e-35
CV_RS11425	CV2336,CV_2336	CV_RS11425	glutamine amidotransferase	1.00798	0.000650902
CV_RS11430	CV2337,CV_2337	CV_RS11430	GNAT family N-acetyltransferase	1.89908	0.000519095
CV_RS11435	CV2338,CV_2338	CV_RS11435	GNAT family N-acetyltransferase	1.6351	8.47103e-05
CV_RS11445	CV2341,CV_2341	CV_RS11445	VOC family protein	1.46689	0.00737017
CV_RS11450	CV2342,CV_2342	CV_RS11450	thymidine kinase	-1.50563	3.32568e-08
CV_RS11460	CV2345,CV_2345	CV_RS11460	23S rRNA (adenine(2030)-N(6))-methyltransferase RlmJ	-1.42968	0.000341982
CV_RS11465	CV2346,CV_2346	CV_RS11465	tRNA pseudouridine(65) synthase TruC	-1.88016	4.46227e-23
CV_RS11475	CV2348,CV_2348	CV_RS11475	ABC transporter ATP-binding protein	-1.99569	0.000473993
CV_RS11480	CV2349,CV_2349	CV_RS11480	ABC transporter permease	-2.42326	0.000534683
CV_RS11485	CV2350,CV_2350	CV_RS11485	ABC transporter permease	-2.48507	1.01437e-08
CV_RS11505	CV2353,CV_2353	CV_RS11505	protein-disulfide reductase DsbD	1.15622	2.82157e-10
CV_RS11510	CV2354,CV_2354	CV_RS11510	alpha/beta hydrolase	1.55509	7.41939e-12
CV_RS11515	CV2355,CV_2355	pheA	prephenate dehydratase	1.17476	2.54755e-12
CV_RS11530	CV2358,CV_2358	CV_RS11530	phospho-2-dehydro-3-deoxyheptonate aldolase	1.30024	1.45551e-45
CV_RS11560	CV2364,CV_2364	phbB	acetoacetyl-CoA reductase	1.83458	1.24901e-28
CV_RS11610	CV2374,CV_2374	CV_RS11610	TerB family tellurite resistance protein	2.08265	2.02803e-05
CV_RS11620	CV2376,CV_2376	CV_RS11620	universal stress protein	1.46411	3.19937e-08
CV_RS11630	CV2379,CV_2379	argE	acetylornithine deacetylase	2.24569	6.53652e-10
CV_RS11635	CV2380,CV_2380	CV_RS11635	sodium-dependent transporter	-1.287	3.67946e-09
CV_RS11640	CV2381,CV_2381	CV_RS11640	hypothetical protein	1.27468	2.04543e-08
CV_RS11650	CV2383,CV_2383	CV_RS11650	hypothetical protein	3.18998	0.000908438
CV_RS11655	CV2384,CV_2384	CV_RS11655	TetR/AcrR family transcriptional regulator	-1.38635	0.00617975
CV_RS11660	CV2385,CV_2385	CV_RS11660	mechanosensitive ion channel	-1.46347	8.3804e-07
CV_RS11665	CV2386,CV_2386	CV_RS11665	peptide chain release factor 3	-1.1748	2.45142e-05
CV_RS11690	CV2391,CV_2391	nusB	transcription antitermination factor NusB	-1.11377	0.0098552
CV_RS11725	CV2398,CV_2398	CV_RS11725	response regulator	1.22269	0.00934223
CV_RS11730	CV2399,CV_2399	CV_RS11730	response regulator	2.58274	1.38225e-06
CV_RS11780	CV2410,CV_2410	typA	translational GTPase TypA	-1.43125	0.000255965
CV_RS11790	CV2412,CV_2412	nrdD	anaerobic ribonucleoside-triphosphate reductase	-2.07795	9.07227e-16
CV_RS11795	CV2413,CV_2413	nrdG	anaerobic ribonucleoside-triphosphate reductase activating protein	-1.39093	3.41696e-10
CV_RS11800	NA	CV_RS11800	hypothetical protein	3.09191	1.71383e-11
CV_RS11805	CV2416,CV_2416	CV_RS11805	MFS transporter	2.66085	1.04079e-06
CV_RS11810	CV2417,CV_2417	CV_RS11810	hypothetical protein	4.53195	1.35205e-09
CV_RS11815	CV2418,CV_2418	orgB	type III secretion system linker protein OrgB	3.6345	3.5124e-10
CV_RS11820	CV2419,CV_2419	orgA	oxygen-regulated invasion protein OrgA	2.75191	1.47549e-10
CV_RS11825	CV2420,CV_2420	CV_RS11825	EscJ/YscJ/HrcJ family type III secretion inner membrane ring protein	4.09559	9.8541e-23
CV_RS11830	CV2421,CV_2421	prgJ	type III secretion system inner rod protein PrgJ	4.11177	1.04287e-29
CV_RS11835	CV2422,CV_2422	CV_RS11835	type III secretion system needle complex protein	4.97824	2.16599e-08
CV_RS11840	CV2423,CV_2423	CV_RS11840	PrgH/EprH family type III secretion apparatus protein	2.6341	2.40905e-23
CV_RS11845	CV2424,CV_2424	CV_RS11845	glutathione S-transferase N-terminal domain-containing protein	1.74725	0.000181945
CV_RS11855	CV2426,CV_2426	CV_RS11855	SOS response-associated peptidase family protein	1.16966	0.000965854
CV_RS11870	CV2429,CV_2429	CV_RS11870	voltage-gated chloride channel family protein	-1.08468	1.07451e-53
CV_RS11880	CV2431,CV_2431	CV_RS11880	hypothetical protein	2.14861	6.47218e-13
CV_RS11885	CV2432,CV_2432	CV_RS11885	metallophosphoesterase	2.73662	1.19043e-07
CV_RS11890	CV2433,CV_2433	CV_RS11890	CHAT domain-containing protein	1.91106	0.00063577
CV_RS11900	CV2435,CV_2435	CV_RS11900	DUF2726 domain-containing protein	1.55008	4.82325e-05
CV_RS11935	CV2442,CV_2442	CV_RS11935	sodium:calcium antiporter	-1.88083	0.00803828
CV_RS11955	NA	CV_RS11955	CHAD domain-containing protein	1.48153	1.56792e-06
CV_RS11960	CV2446,CV_2446	CV_RS11960	ketoacyl-ACP synthase III	-1.93953	1.25231e-05
CV_RS11965	CV2447,CV_2447	CV_RS11965	NAD(P)-dependent oxidoreductase	-2.70693	1.26139e-16
CV_RS11970	CV2448,CV_2448	CV_RS11970	MBL fold metallo-hydrolase	-3.19871	0.00651585
CV_RS11975	CV2449,CV_2449	CV_RS11975	coenzyme F390 synthetase	-2.26697	1.64548e-08
CV_RS11980	CV2450,CV_2450	CV_RS11980	phosphatase PAP2 family protein	-2.47023	3.66331e-46
CV_RS11985	NA	CV_RS11985	sterol desaturase family protein	-2.29554	7.34514e-35
CV_RS11990	CV2452,CV_2452	CV_RS11990	acyl-CoA desaturase	-3.01887	9.35423e-22
CV_RS12015	CV2457,CV_2457	CV_RS12015	ABC transporter permease	1.96647	3.22929e-44
CV_RS12025	CV2459,CV_2459	CV_RS12025	ABC transporter ATP-binding protein	1.61274	1.65193e-48
CV_RS12030	CV2460,CV_2460	hlyD	secretion protein HlyD	1.21773	3.40305e-91
CV_RS12060	CV2467,CV_2467	CV_RS12060	BMP family ABC transporter substrate-binding protein	-2.11819	2.07626e-34
CV_RS12065	CV2468,CV_2468	CV_RS12065	hypothetical protein	-1.54431	2.92486e-07
CV_RS12070	CV2469,CV_2469	CV_RS12070	GNAT family N-acetyltransferase	1.57582	9.1073e-05
CV_RS12095	CV2474,CV_2474	CV_RS12095	AAA family ATPase	-1.11374	0.00869757
CV_RS12130	CV2481,CV_2481	CV_RS12130	branched-chain amino acid ABC transporter substrate-binding protein	2.63033	1.88609e-05
CV_RS12140	CV2484,CV_2484	CV_RS12140	DUF418 domain-containing protein	1.12372	3.61897e-10
CV_RS12170	CV2490,CV_2490	CV_RS12170	twin-arginine translocation signal domain-containing protein	1.22805	2.90909e-11
CV_RS12180	CV2492,CV_2492	CV_RS12180	AraC family transcriptional regulator	1.11765	2.16862e-09
CV_RS12185	CV2493,CV_2493	CV_RS12185	Ohr family peroxiredoxin	1.59745	0.0066746
CV_RS12205	CV2497,CV_2497	CV_RS12205	two-component system response regulator	2.04094	3.03311e-09
CV_RS12240	CV2504,CV_2504	sodB	superoxide dismutase [Fe]	1.12512	2.10636e-23
CV_RS12245	CV2505,CV_2505	CV_RS12245	EAL domain-containing protein	1.81095	2.53759e-25
CV_RS12250	CV2506,CV_2506	CV_RS12250	chemotaxis response regulator protein-glutamate methylesterase	1.5072	2.30052e-12
CV_RS12255	CV2507,CV_2507	CV_RS12255	protein-glutamate O-methyltransferase CheR	1.60924	4.8319e-09
CV_RS12260	CV2508,CV_2508	CV_RS12260	purine-binding chemotaxis protein CheW	2.95183	1.03625e-11
CV_RS12265	CV2509,CV_2509	CV_RS12265	MCP four helix bundle domain-containing protein	2.353	1.48864e-16
CV_RS12270	CV2510,CV_2510	CV_RS12270	chemotaxis protein CheA	1.93871	0.000196978
CV_RS12280	CV2512,CV_2512	CV_RS12280	response regulator	4.42227	1.83143e-08
CV_RS12295	CV2515,CV_2515	purF	amidophosphoribosyltransferase	1.65382	3.15235e-06
CV_RS12350	CV2525,CV_2525	CV_RS12350	beta-propeller fold lactonase family protein	1.63029	3.51037e-13
CV_RS12370	CV2529,CV_2529	CV_RS12370	DUF484 family protein	2.06503	4.15732e-05
CV_RS12375	CV2530,CV_2530	CV_RS12375	hypothetical protein	1.70161	3.31701e-06
CV_RS12385	CV2532,CV_2532	moaA	GTP 3',8-cyclase MoaA	-2.5096	0.000408391
CV_RS12390	CV2533,CV_2533	mobB	molybdopterin-guanine dinucleotide biosynthesis protein B	1.55329	6.50166e-44
CV_RS12395	CV2534,CV_2534	CV_RS12395	type IV pili methyl-accepting chemotaxis transducer N-terminal domain-containing protein	-1.27862	0.000323221
CV_RS12420	CV2543,CV_2543	CV_RS12420	nitrate reductase subunit alpha	-1.76439	0.00312285
CV_RS12425	CV2544,CV_2544	CV_RS12425	NarK family nitrate/nitrite MFS transporter	-1.1802	0.000235761
CV_RS12430	CV2545,CV_2545	CV_RS12430	NarK/NasA family nitrate transporter	-1.51145	0.00389275
CV_RS12530	CV2563,CV_2563	CV_RS12530	hypothetical protein	3.99291	2.1234e-07
CV_RS12535	CV2564,CV_2564	CV_RS12535	hypothetical protein	3.9149	1.90339e-07
CV_RS12540	CV2565,CV_2565	CV_RS12540	SDR family oxidoreductase	1.83777	1.95664e-07
CV_RS12545	CV2566,CV_2566	CV_RS12545	LysR family transcriptional regulator	-1.0276	4.42498e-05
CV_RS12550	CV2567,CV_2567	CV_RS12550	amino acid transporter	2.50694	0.00118138
CV_RS12570	CV2571,CV_2571	CV_RS12570	M23 family metallopeptidase	4.08545	0.00319603
CV_RS12575	CV2572,CV_2572	CV_RS12575	cytosine permease	2.71405	5.19557e-08
CV_RS12600	CV2577,CV_2577	CV_RS12600	type III secretion system translocon protein	1.07652	3.55607e-05
CV_RS12605	CV2578,CV_2578	CV_RS12605	SycD/LcrH family type III secretion system chaperone	1.12335	0.00279192
CV_RS12620	CV2580,CV_2580	CV_RS12620	secretion protein EspA	1.11945	5.53418e-10
CV_RS12685	CV2592,CV_2592	CV_RS12685	lytic polysaccharide monooxygenase	1.60721	8.05341e-06
CV_RS12720	CV2599,CV_2599	CV_RS12720	two component system response regulator	1.3103	2.69026e-15
CV_RS12755	CV2606,CV_2606	sctQ	type III secretion system cytoplasmic ring protein SctQ	1.85024	1.19978e-09
CV_RS12790	CV2613,CV_2613	CV_RS12790	hypothetical protein	1.4047	9.09984e-15
CV_RS12795	CV2614,CV_2614	CV_RS12795	cupin domain-containing protein	2.60518	1.0198e-07
CV_RS12800	CV2615,CV_2615	CV_RS12800	acyl carrier protein	2.75077	3.31461e-06
CV_RS12805	CV2616,CV_2616	sipA	SPI-1 type III secretion system effector SipA	3.32031	1.98028e-08
CV_RS12810	CV2617,CV_2617	sctA	type III secretion system needle tip protein SctA	2.89576	0.000451188
CV_RS12815	CV2618,CV_2618	CV_RS12815	IpaC/SipC family type III secretion system needle tip complex protein	2.72388	2.78903e-08
CV_RS12820	CV2619,CV_2619	CV_RS12820	type III secretion system needle tip complex protein	2.53124	5.97042e-16
CV_RS12825	CV2620,CV_2620	sicA	type III secretion system translocator chaperone SicA	2.45481	1.47174e-20
CV_RS12845	CV2624,CV_2624	CV_RS12845	EscR/YscR/HrcR family type III secretion system export apparatus protein	1.7416	5.61731e-33
CV_RS12850	CV2625,CV_2625	CV_RS12850	YscQ/HrcQ family type III secretion apparatus protein	1.41069	8.86996e-10
CV_RS12855	CV2626,CV_2626	CV_RS12855	surface presentation of antigens secretory protein	1.4132	0.00219729
CV_RS12865	CV2628,CV_2628	sctN	type III secretion system ATPase SctN	1.93244	3.42413e-13
CV_RS12870	CV2629,CV_2629	spaK	SPI-1 type III secretion system chaperone SpaK	2.48556	4.39624e-55
CV_RS12895	CV2634,CV_2634	CV_RS12895	two-component sensor histidine kinase	1.42533	9.60371e-12
CV_RS12900	CV2635,CV_2635	CV_RS12900	response regulator	1.21427	0.00316199
CV_RS12905	CV2636,CV_2636	CV_RS12905	hypothetical protein	1.79959	0.000129608
CV_RS12910	CV2637,CV_2637	dsbG	thiol:disulfide interchange protein DsbG	1.57422	0.000617259
CV_RS12915	CV2638,CV_2638	CV_RS12915	hypothetical protein	3.05172	0.000873414
CV_RS12935	CV2642,CV_2642	CV_RS12935	Bax inhibitor-1/YccA family protein	1.36428	4.82799e-05
CV_RS12950	CV2644,CV_2644	CV_RS12950	fused response regulator/phosphatase	2.11435	3.01776e-09
CV_RS12970	CV2649,CV_2649	dsdC	DNA-binding transcriptional regulator DsdC	1.10989	0.00139065
CV_RS12990	NA	CV_RS12990	hypothetical protein	1.9894	0.000181565
CV_RS13020	CV2658,CV_2658	CV_RS13020	hypothetical protein	1.61163	0.000329994
CV_RS13025	CV2659,CV_2659	CV_RS13025	phenylacetate-CoA oxygenase subunit PaaI	1.56528	4.62736e-28
CV_RS13030	CV2660,CV_2660	CV_RS13030	PaaI family thioesterase	1.32515	1.24184e-14
CV_RS13035	NA	CV_RS13035	hypothetical protein	-4.58713	1.45109e-49
CV_RS13080	CV2670,CV_2670	CV_RS13080	amidohydrolase	5.47022	2.36578e-26
CV_RS13130	CV2679,CV_2679	yhjQ	cellulose synthase operon protein YhjQ	-1.293	2.13262e-22
CV_RS13140	CV2681,CV_2681	CV_RS13140	multidrug/biocide efflux PACE transporter	-1.23009	3.05066e-27
CV_RS13145	CV2682,CV_2682	CV_RS13145	LysR family transcriptional regulator	-1.20997	2.06227e-25
CV_RS13150	CV2684,CV_2684	CV_RS13150	hypothetical protein	3.54403	4.04843e-05
CV_RS13155	CV2685,CV_2685	CV_RS13155	ABC transporter ATP-binding protein	1.72483	0.000206604
CV_RS13160	CV2686,CV_2686	CV_RS13160	ABC transporter permease	1.42089	0.000515098
CV_RS13165	CV2687,CV_2687	CV_RS13165	ABC transporter permease	1.56234	9.20939e-10
CV_RS13170	CV2688,CV_2688	CV_RS13170	ABC transporter substrate-binding protein	1.85141	5.81489e-08
CV_RS13195	NA	CV_RS13195	two pore domain potassium channel family protein	-1.50697	1.90387e-06
CV_RS13210	CV2696,CV_2696	CV_RS13210	hypothetical protein	3.65964	4.39643e-06
CV_RS13215	CV2697,CV_2697	CV_RS13215	TldD/PmbA family protein	2.92581	0.00513945
CV_RS13290	CV2711,CV_2711	CV_RS13290	NnrS family protein	-1.91751	2.40188e-08
CV_RS13315	CV2716,CV_2716	CV_RS13315	PilZ domain-containing protein	1.01929	5.38607e-31
CV_RS13320	CV2717,CV_2717	CV_RS13320	S8 family serine peptidase	3.29565	3.45634e-12
CV_RS13325	CV2718,CV_2718	CV_RS13325	hypothetical protein	2.85957	1.05945e-06
CV_RS13330	CV2719,CV_2719	CV_RS13330	acetyl-CoA C-acyltransferase	1.89807	1.35612e-05
CV_RS13335	CV2720,CV_2720	CV_RS13335	3-hydroxyacyl-CoA dehydrogenase/enoyl-CoA hydratase family protein	1.70239	8.98221e-11
CV_RS13375	CV2728,CV_2728	yiaY	L-threonine dehydrogenase	2.03975	0.00205263
CV_RS13385	CV2730,CV_2730	CV_RS13385	amino acid permease	-1.6542	1.31802e-35
CV_RS13430	CV2740,CV_2740	CV_RS13430	hypothetical protein	-1.53703	3.12331e-06
CV_RS13435	NA	CV_RS13435	hypothetical protein	-1.06615	0.00017743
CV_RS13450	CV2745,CV_2745	CV_RS13450	glutathione S-transferase N-terminal domain-containing protein	1.49855	0.000395019
CV_RS13465	CV2748,CV_2748	CV_RS13465	heavy metal translocating P-type ATPase	1.31535	2.30612e-91
CV_RS13470	CV2749,CV_2749	CV_RS13470	class I SAM-dependent methyltransferase	1.16698	0.00113856
CV_RS13495	CV2753,CV_2753	CV_RS13495	thioredoxin family protein	2.25959	0.000718186
CV_RS13500	CV2754,CV_2754	CV_RS13500	AraC family transcriptional regulator	1.56261	0.000201127
CV_RS13505	CV2755,CV_2755	CV_RS13505	NADH-quinone oxidoreductase subunit B	2.46207	1.05728e-12
CV_RS13515	CV2757,CV_2757	tsaD	tRNA (adenosine(37)-N6)-threonylcarbamoyltransferase complex transferase subunit TsaD	-1.92008	6.92569e-10
CV_RS13520	CV2758,CV_2758	CV_RS13520	ATP-binding cassette domain-containing protein	-1.35017	0.00034944
CV_RS13525	CV2759,CV_2759	CV_RS13525	transporter substrate-binding domain-containing protein	-1.82632	2.43778e-05
CV_RS13535	CV2761,CV_2761	CV_RS13535	tryptophan synthase subunit alpha	1.05271	2.77589e-15
CV_RS13540	CV2762,CV_2762	trpB	tryptophan synthase subunit beta	1.14174	8.78776e-48
CV_RS13545	CV2763,CV_2763	CV_RS13545	phosphoribosylanthranilate isomerase	-1.05552	1.11308e-40
CV_RS13575	CV2769,CV_2769	CV_RS13575	DUF3955 domain-containing protein	1.22327	0.00700628
CV_RS13580	CV2773,CV_2773	CV_RS13580	DUF3955 domain-containing protein	1.31636	7.419e-06
CV_RS13595	CV2777,CV_2777	CV_RS13595	hypothetical protein	1.45783	3.79573e-28
CV_RS13600	CV2778,CV_2778	leuB	3-isopropylmalate dehydrogenase	1.87568	1.24735e-13
CV_RS13615	CV2781,CV_2781	CV_RS13615	GFA family protein	1.08015	5.07671e-15
CV_RS13620	CV2782,CV_2782	leuD	3-isopropylmalate dehydratase small subunit	1.66223	9.03432e-25
CV_RS13625	CV2783,CV_2783	CV_RS13625	hypothetical protein	1.49196	2.76167e-23
CV_RS13630	CV2784,CV_2784	leuC	3-isopropylmalate dehydratase large subunit	1.41184	1.02143e-05
CV_RS13635	CV2785,CV_2785	CV_RS13635	helix-turn-helix domain-containing protein	-1.076	3.00313e-07
CV_RS13655	CV2789,CV_2789	phaC	class I poly(R)-hydroxyalkanoic acid synthase	2.87352	1.24314e-12
CV_RS13660	CV2790,CV_2790	CV_RS13660	acetyl-CoA C-acetyltransferase	2.9099	4.88781e-09
CV_RS13690	CV2796,CV_2796	CV_RS13690	aminopeptidase P family protein	1.94694	2.12636e-08
CV_RS13705	CV2799,CV_2799	CV_RS13705	alpha/beta fold hydrolase	1.54557	4.64493e-07
CV_RS13710	CV2800,CV_2800	CV_RS13710	hypothetical protein	1.01587	2.35994e-12
CV_RS13715	CV2801,CV_2801	CV_RS13715	hypothetical protein	1.34475	9.57097e-08
CV_RS13720	CV2802,CV_2802	CV_RS13720	non-ribosomal peptide synthetase	2.87128	1.46642e-06
CV_RS13725	CV2803,CV_2803	CV_RS13725	non-ribosomal peptide synthetase	2.30706	1.44207e-07
CV_RS13730	CV2804,CV_2804	CV_RS13730	aspartate aminotransferase family protein	2.06107	5.11698e-08
CV_RS13765	CV2812,CV_2812	CV_RS13765	putative motility protein	1.62205	1.63547e-05
CV_RS13785	CV2816,CV_2816	CV_RS13785	PhoH family protein	2.81835	8.89627e-07
CV_RS13795	CV2818,CV_2818	CV_RS13795	methionyl-tRNA formyltransferase	1.37922	8.87861e-12
CV_RS13800	CV2819,CV_2819	CV_RS13800	aspartate aminotransferase family protein	1.89901	0.000107381
CV_RS13825	CV2824,CV_2824	CV_RS13825	aldehyde dehydrogenase (NADP(+))	1.95323	0.00167584
CV_RS13830	CV2825,CV_2825	CV_RS13830	dihydrodipicolinate synthase family protein	1.73351	6.27107e-06
CV_RS13855	CV2830,CV_2830	CV_RS13855	alkaline phosphatase family protein	1.52964	0.00532737
CV_RS13860	CV2831,CV_2831	CV_RS13860	hypothetical protein	3.60713	9.94609e-26
CV_RS13870	CV2833,CV_2833	CV_RS13870	3-dehydroquinate synthase	2.82228	5.6294e-07
CV_RS13875	CV2834,CV_2834	eboE	metabolite traffic protein EboE	3.44591	1.36882e-18
CV_RS13885	CV2835,CV_2835	CV_RS13885	EboA domain-containing protein	2.54741	8.89116e-13
CV_RS13890	CV2836,CV_2836	CV_RS13890	TatD family hydrolase	3.32556	1.57301e-09
CV_RS13895	CV2837,CV_2837	CV_RS13895	VOC family protein	3.54054	0.00344757
CV_RS13920	CV2842,CV_2842	CV_RS13920	DUF1801 domain-containing protein	2.14687	3.75012e-70
CV_RS13925	CV2843,CV_2843	CV_RS13925	patatin-like phospholipase family protein	1.03186	6.00737e-41
CV_RS13930	CV2844,CV_2844	CV_RS13930	winged helix-turn-helix transcriptional regulator	-2.72271	5.14691e-23
CV_RS13935	CV2845,CV_2845	CV_RS13935	FUSC family protein	-2.50157	9.19347e-11
CV_RS13945	CV2847,CV_2847	CV_RS13945	efflux RND transporter periplasmic adaptor subunit	-2.72276	7.71683e-08
CV_RS13950	CV2848,CV_2848	CV_RS13950	efflux transporter outer membrane subunit	-2.05201	8.09463e-11
CV_RS13955	CV2849,CV_2849	CV_RS13955	alpha/beta hydrolase	-1.96467	1.39392e-29
CV_RS13960	CV2850,CV_2850	CV_RS13960	YkgJ family cysteine cluster protein	1.72274	1.63868e-11
CV_RS13965	CV2851,CV_2851	CV_RS13965	TIGR03862 family flavoprotein	-1.93314	1.69503e-08
CV_RS13970	CV2852,CV_2852	CV_RS13970	methyl-accepting chemotaxis protein	-2.66413	2.40503e-14
CV_RS13975	CV2853,CV_2853	dbpA	ATP-dependent RNA helicase DbpA	-1.48795	8.38904e-39
CV_RS14010	CV2860,CV_2860	CV_RS14010	7-cyano-7-deazaguanine/7-aminomethyl-7-deazaguanine transporter	-1.1276	0.000198718
CV_RS14020	CV2862,CV_2862	CV_RS14020	LLM class flavin-dependent oxidoreductase	1.99742	2.63629e-21
CV_RS14030	CV2864,CV_2864	aqpZ	aquaporin Z	2.27684	0.00110111
CV_RS14055	CV2872,CV_2872	CV_RS14055	filamentous hemagglutinin N-terminal domain-containing protein	1.47251	2.33254e-05
CV_RS14060	CV2873,CV_2873	CV_RS14060	ShlB/FhaC/HecB family hemolysin secretion/activation protein	1.14028	6.95405e-06
CV_RS14145	CV2890,CV_2890	CV_RS14145	hypothetical protein	-2.57464	3.07117e-34
CV_RS14150	CV2891,CV_2891	CV_RS14150	EAL domain-containing protein	1.22988	9.34962e-25
CV_RS14155	CV2892,CV_2892	CV_RS14155	DEAD/DEAH box helicase	-3.57127	1.50732e-15
CV_RS14165	CV2894,CV_2894	CV_RS14165	glycoside hydrolase family 9 protein	3.05492	1.17442e-07
CV_RS14170	CV2895,CV_2895	CV_RS14170	ROK family transcriptional regulator	1.99828	0.000154702
CV_RS14195	CV2900,CV_2900	CV_RS14195	hypothetical protein	1.1111	2.67146e-11
CV_RS14210	CV2903,CV_2903	CV_RS14210	cation:proton antiporter	1.48898	7.21395e-13
CV_RS14215	CV2904,CV_2904	CV_RS14215	glutamate--cysteine ligase	2.25543	3.466e-17
CV_RS14225	CV2906,CV_2906	CV_RS14225	hypothetical protein	1.90846	0.000588639
CV_RS14265	CV2915,CV_2915	lptF	LPS export ABC transporter permease LptF	-1.05167	1.26883e-07
CV_RS14295	CV2921,CV_2921	CV_RS14295	MaoC family dehydratase	1.58081	1.96658e-09
CV_RS14300	CV2922,CV_2922	CV_RS14300	GMP reductase	-2.25216	1.08239e-06
CV_RS14315	CV2925,CV_2925	CV_RS14315	exopolyphosphatase	2.13633	0.00049953
CV_RS14330	CV2928,CV_2928	CV_RS14330	paraslipin	1.6235	5.52069e-06
CV_RS14365	CV2935,CV_2935	CV_RS14365	chitinase	2.90804	3.09226e-09
CV_RS14370	CV2936,CV_2936	CV_RS14370	hemin receptor	1.98982	2.9071e-06
CV_RS14395	CV2941,CV_2941	pgaC	poly-beta-1,6 N-acetyl-D-glucosamine synthase	1.04734	7.1391e-32
CV_RS14400	CV2942,CV_2942	pgaB	poly-beta-1,6-N-acetyl-D-glucosamine N-deacetylase PgaB	1.03471	0.000150512
CV_RS14420	CV2946,CV_2946	CV_RS14420	3'-5' exonuclease	1.31413	2.04688e-36
CV_RS14425	CV2947,CV_2947	CV_RS14425	hypothetical protein	2.25171	0.00664073
CV_RS14440	CV2950,CV_2950	CV_RS14440	DUF3313 domain-containing protein	1.12496	1.20528e-11
CV_RS14480	CV2957,CV_2957	CV_RS14480	gluconokinase	-7.14404	9.32968e-06
CV_RS14485	CV2958,CV_2958	CV_RS14485	MFS transporter	-3.79505	4.11411e-06
CV_RS14490	CV2959,CV_2959	CV_RS14490	nucleotidyltransferase domain-containing protein	1.98593	0.00994547
CV_RS14530	CV2967,CV_2967	CV_RS14530	ubiquinone biosynthesis protein UbiB	1.2094	2.78865e-14
CV_RS14540	CV2969,CV_2969	CV_RS14540	cystine ABC transporter substrate-binding protein	1.55536	0.0022651
CV_RS14550	CV2971,CV_2971	CV_RS14550	hypothetical protein	2.52677	1.90741e-19
CV_RS14600	CV2980,CV_2980	CV_RS14600	restriction endonuclease Eco57I	-1.53644	2.16361e-21
CV_RS14650	CV2987,CV_2987	CV_RS14650	Crp/Fnr family transcriptional regulator	-1.76552	5.33031e-11
CV_RS14690	CV2994,CV_2994	fliD	flagellar filament capping protein FliD	1.24811	0.00120993
CV_RS14725	CV3001,CV_3001	CV_RS14725	FliM/FliN family flagellar motor switch protein	-1.12917	2.10781e-07
CV_RS14745	CV3005,CV_3005	fliR	flagellar biosynthetic protein FliR	-1.89562	1.28289e-33
CV_RS14750	CV3006,CV_3006	flhB	flagellar type III secretion system protein FlhB	-1.97309	8.15491e-18
CV_RS14760	CV3008,CV_3008	CV_RS14760	response regulator	1.12	2.7601e-06
CV_RS14780	CV3012,CV_3012	CV_RS14780	serine carboxypeptidase	1.94205	2.82297e-06
CV_RS14785	CV3013,CV_3013	CV_RS14785	CoA transferase	1.105	1.99358e-05
CV_RS14790	CV3014,CV_3014	CV_RS14790	MFS transporter	1.45005	2.69095e-23
CV_RS14800	CV3016,CV_3016	rbsB	ribose ABC transporter substrate-binding protein RbsB	1.65811	1.71997e-15
CV_RS14810	CV3018,CV_3018	CV_RS14810	sugar ABC transporter ATP-binding protein	1.49384	1.7025e-18
CV_RS14815	CV3019,CV_3019	rbsD	D-ribose pyranase	2.10361	3.77257e-26
CV_RS14820	CV3020,CV_3020	rbsK	ribokinase	1.99248	0.000901314
CV_RS14850	CV3026,CV_3026	CV_RS14850	lactate permease LctP family transporter	2.10458	0.0076783
CV_RS14855	CV3027,CV_3027	CV_RS14855	FAD-binding oxidoreductase	1.20613	0.0051678
CV_RS14860	CV3028,CV_3028	CV_RS14860	iron-sulfur cluster-binding protein	1.13215	0.000766452
CV_RS14865	CV3029,CV_3029	CV_RS14865	lactate utilization protein	1.26825	5.69448e-07
CV_RS14870	CV3030,CV_3030	CV_RS14870	(Fe-S)-binding protein	1.01558	3.22411e-08
CV_RS14905	CV3041,CV_3041	CV_RS14905	UDP-glucose/GDP-mannose dehydrogenase family protein	-1.21647	7.0537e-40
CV_RS14925	CV3045,CV_3045	CV_RS14925	integration host factor subunit beta	-2.61406	1.37279e-40
CV_RS14930	CV3046,CV_3046	rpsA	30S ribosomal protein S1	-1.94142	6.51044e-15
CV_RS14935	CV3047,CV_3047	CV_RS14935	(d)CMP kinase	-1.67907	7.22343e-08
CV_RS14945	CV3049,CV_3049	CV_RS14945	nucleoside triphosphate pyrophosphohydrolase family protein	-1.32354	2.29364e-05
CV_RS14950	CV3050,CV_3050	CV_RS14950	cytochrome b	-1.15016	7.07226e-38
CV_RS14960	CV3052,CV_3052	ptsP	phosphoenolpyruvate--protein phosphotransferase	2.27328	9.00794e-07
CV_RS14965	CV3053,CV_3053	pfkB	1-phosphofructokinase	2.94224	4.98477e-17
CV_RS14970	CV3054,CV_3054	CV_RS14970	PTS fructose transporter subunit IIBC	2.44235	7.37889e-12
CV_RS14985	CV3057,CV_3057	CV_RS14985	glutathione S-transferase	1.94882	0.000514737
CV_RS14995	CV3059,CV_3059	CV_RS14995	hypothetical protein	1.09264	4.16074e-06
CV_RS15000	NA	CV_RS15000	hypothetical protein	1.04783	1.97517e-05
CV_RS15080	CV3074,CV_3074	CV_RS15080	hypothetical protein	1.46343	3.49955e-08
CV_RS15085	CV3075,CV_3075	CV_RS15085	DUF3443 domain-containing protein	1.82916	7.87546e-11
CV_RS15095	CV3077,CV_3077	CV_RS15095	oxidoreductase	-3.31402	5.31922e-07
CV_RS15100	CV3078,CV_3078	CV_RS15100	hypothetical protein	1.25389	3.70489e-05
CV_RS15105	CV3079,CV_3079	radC	DNA repair protein RadC	1.09087	8.49619e-07
CV_RS15120	CV3082,CV_3082	CV_RS15120	GGDEF domain-containing protein	-1.68455	1.47478e-12
CV_RS15130	CV3084,CV_3084	CV_RS15130	NAD-glutamate dehydrogenase	1.20303	2.59353e-05
CV_RS15225	CV3100,CV_3100	mgtA	magnesium-translocating P-type ATPase	-3.69294	2.52062e-07
CV_RS15275	CV3111,CV_3111	CV_RS15275	GspH/FimT family pseudopilin	1.25308	3.21151e-11
CV_RS15295	CV3115,CV_3115	CV_RS15295	hypothetical protein	2.26713	4.30416e-19
CV_RS15300	CV3116,CV_3116	CV_RS15300	type IV pilin protein	2.52235	8.16009e-07
CV_RS15355	CV3127,CV_3127	fliP	flagellar type III secretion system pore protein FliP	-1.19323	1.39958e-07
CV_RS15430	CV3143,CV_3143	CV_RS15430	hypothetical protein	3.60743	4.70405e-09
CV_RS15470	CV3151,CV_3151	CV_RS15470	hypothetical protein	1.27333	5.38544e-06
CV_RS15490	CV3155,CV_3155	CV_RS15490	GNAT family N-acetyltransferase	1.81019	0.00531617
CV_RS15500	CV3157,CV_3157	CV_RS15500	kinase inhibitor	2.39344	0.000119615
CV_RS15505	CV3158,CV_3158	CV_RS15505	helix-turn-helix transcriptional regulator	1.75968	3.14137e-28
CV_RS15525	CV3162,CV_3162	CV_RS15525	iron ABC transporter permease	-1.29472	1.75837e-22
CV_RS15535	CV3164,CV_3164	CV_RS15535	thiamine ABC transporter substrate-binding protein	-1.33708	7.24722e-06
CV_RS15560	CV3169,CV_3169	CV_RS15560	winged helix DNA-binding protein	1.45524	2.53046e-05
CV_RS15575	CV3173,CV_3173	pxpA	5-oxoprolinase subunit PxpA	1.09019	4.68847e-06
CV_RS15590	CV3176,CV_3176	pcp	pyroglutamyl-peptidase I	1.53494	7.8615e-14
CV_RS15620	CV3182,CV_3182	CV_RS15620	cysteine dioxygenase family protein	2.52518	2.16167e-05
CV_RS15625	CV3183,CV_3183	CV_RS15625	outer membrane protein transport protein	-3.84482	5.43809e-08
CV_RS15640	CV3186,CV_3186	CV_RS15640	UDP-2,3-diacylglucosamine diphosphatase	-1.51145	5.82504e-10
CV_RS15645	CV3188,CV_3188	CV_RS15645	TonB-dependent receptor	-1.31641	0.000798431
CV_RS15770	CV3201,CV_3201	CV_RS15770	PaaI family thioesterase	1.30713	1.71227e-06
CV_RS15775	CV3202,CV_3202	CV_RS15775	hypothetical protein	1.07588	2.73884e-18
CV_RS15785	CV3204,CV_3204	CV_RS15785	dienelactone hydrolase family protein	2.07092	6.18807e-53
CV_RS15790	CV3205,CV_3205	CV_RS15790	Hpt domain-containing protein	1.27352	1.47257e-06
CV_RS15795	NA	CV_RS15795	cold-shock protein	-1.90345	1.23501e-06
CV_RS15800	CV3207,CV_3207	CV_RS15800	DUF1415 domain-containing protein	-1.54432	8.60151e-12
CV_RS15805	CV3208,CV_3208	CV_RS15805	1-acyl-sn-glycerol-3-phosphate acyltransferase	-1.84728	6.47226e-06
CV_RS15810	CV3209,CV_3209	CV_RS15810	glycine zipper 2TM domain-containing protein	1.65883	3.36237e-09
CV_RS15820	CV3211,CV_3211	CV_RS15820	histidine phosphatase family protein	1.05082	2.2259e-20
CV_RS15830	CV3213,CV_3213	CV_RS15830	hypothetical protein	-2.02582	0.00137327
CV_RS15860	CV3218,CV_3218	CV_RS15860	threonylcarbamoyl-AMP synthase	2.12847	7.99252e-30
CV_RS15870	CV3220,CV_3220	CV_RS15870	DUF2309 domain-containing protein	2.27219	1.60471e-09
CV_RS15875	CV3221,CV_3221	CV_RS15875	NADH-quinone oxidoreductase subunit L	3.01109	1.03917e-07
CV_RS15880	CV3222,CV_3222	CV_RS15880	LysR family transcriptional regulator	-1.50506	1.06691e-17
CV_RS15890	CV3224,CV_3224	CV_RS15890	FAD-dependent oxidoreductase	-1.14132	3.54985e-10
CV_RS15895	CV3225,CV_3225	CV_RS15895	DUF1365 domain-containing protein	-1.5487	5.74806e-14
CV_RS15900	CV3226,CV_3226	CV_RS15900	class I SAM-dependent methyltransferase	-1.36038	2.64016e-25
CV_RS15905	NA	CV_RS15905	DUF3833 domain-containing protein	-1.66993	4.45047e-13
CV_RS15910	NA	CV_RS15910	SDR family NAD(P)-dependent oxidoreductase	-1.57591	8.49708e-06
CV_RS15920	CV3229,CV_3229	CV_RS15920	cryptochrome/photolyase family protein	-1.35795	4.45324e-08
CV_RS15935	CV3231,CV_3231	CV_RS15935	hypothetical protein	2.04255	1.09935e-07
CV_RS15955	CV3235,CV_3235	CV_RS15955	MerR family DNA-binding protein	1.86115	3.57364e-05
CV_RS15960	CV3236,CV_3236	CV_RS15960	type 1 glutamine amidotransferase domain-containing protein	2.28254	1.2921e-14
CV_RS15975	CV3240,CV_3240	CV_RS15975	LysE family translocator	1.27029	2.89258e-38
CV_RS15990	CV3243,CV_3243	CV_RS15990	MFS transporter	1.23162	2.92972e-17
CV_RS16050	CV3256,CV_3256	CV_RS16050	AraC family transcriptional regulator	1.92613	4.11921e-06
CV_RS16085	CV3263,CV_3263	CV_RS16085	hypothetical protein	2.60177	0.00192183
CV_RS16095	CV3265,CV_3265	CV_RS16095	hypothetical protein	2.86868	0.00100234
CV_RS16110	CV3268,CV_3268	CV_RS16110	LodA/GoxA family CTQ-dependent oxidase	2.68288	0.000141547
CV_RS16120	CV3270,CV_3270	vioE	violacein biosynthesis enzyme VioE	3.35765	1.99322e-23
CV_RS16125	CV3271,CV_3271	CV_RS16125	tryptophan hydroxylase VioD	3.16441	1.55427e-06
CV_RS16130	CV3272,CV_3272	CV_RS16130	FAD-dependent monooxygenase	2.16562	2.25278e-07
CV_RS16135	CV3273,CV_3273	vioB	iminophenyl-pyruvate dimer synthase VioB	1.2588	0.00207295
CV_RS16140	CV3274,CV_3274	CV_RS16140	FAD-dependent oxidoreductase	1.87402	2.54519e-15
CV_RS16150	CV3276,CV_3276	CV_RS16150	polyisoprenoid-binding protein	1.64243	2.3222e-06
CV_RS16175	CV3281,CV_3281	CV_RS16175	cation acetate symporter	1.22458	7.72508e-07
CV_RS16180	CV3282,CV_3282	acs	acetate--CoA ligase	1.69605	3.18941e-09
CV_RS16190	CV3284,CV_3284	CV_RS16190	methyltransferase domain-containing protein	1.85848	1.0605e-07
CV_RS16210	CV3288,CV_3288	CV_RS16210	carboxymuconolactone decarboxylase family protein	2.14928	1.90816e-20
CV_RS16220	CV3290,CV_3290	CV_RS16220	3-methyl-2-oxobutanoate hydroxymethyltransferase	4.18183	6.93817e-11
CV_RS16225	CV3291,CV_3291	CV_RS16225	LysR family transcriptional regulator	1.20482	0.0014954
CV_RS16235	CV3293,CV_3293	nth	endonuclease III	-1.34678	0.000199053
CV_RS16255	CV3297,CV_3297	CV_RS16255	hypothetical protein	1.91792	0.00055219
CV_RS16260	CV3298,CV_3298	CV_RS16260	carbohydrate porin	-5.06464	0.000163177
CV_RS16265	CV3299,CV_3299	treC	alpha,alpha-phosphotrehalase	-3.87709	0.000149658
CV_RS16270	CV3300,CV_3300	treP	PTS system trehalose-specific EIIBC component	-4.39698	2.75922e-11
CV_RS16285	CV3303,CV_3303	CV_RS16285	LysR family transcriptional regulator	-1.69425	1.71774e-07
CV_RS16290	CV3304,CV_3304	CV_RS16290	malate synthase A	2.96324	8.38175e-23
CV_RS16295	CV3305,CV_3305	CV_RS16295	SIMPL domain-containing protein	1.73327	0.00697355
CV_RS16310	CV3308,CV_3308	CV_RS16310	2OG-Fe dioxygenase family protein	1.76938	0.000887217
CV_RS16320	CV3310,CV_3310	CV_RS16320	hypothetical protein	-2.75641	0.000213686
CV_RS16325	CV3311,CV_3311	CV_RS16325	DUF465 domain-containing protein	-2.27749	0.000232213
CV_RS16335	CV3313,CV_3313	CV_RS16335	protease modulator HflC	1.5323	0.000137504
CV_RS16350	CV3316,CV_3316	CV_RS16350	chitinase C-terminal domain-containing protein	2.3705	5.24068e-45
CV_RS16355	CV3317,CV_3317	sgrR	HTH-type transcriptional regulator SgrR	-1.1666	1.14313e-05
CV_RS16380	CV3323,CV_3323	CV_RS16380	lytic polysaccharide monooxygenase	2.35511	2.17898e-21
CV_RS16395	CV3325,CV_3325	CV_RS16395	AsmA family protein	-1.52327	2.92147e-21
CV_RS16400	CV3326,CV_3326	CV_RS16400	cation:proton antiporter	-1.15978	5.1352e-11
CV_RS16435	CV3333,CV_3333	raiA	ribosome-associated translation inhibitor RaiA	2.45329	0.000415537
CV_RS16475	CV3341,CV_3341	CV_RS16475	DUF3369 domain-containing protein	1.24552	1.64548e-08
CV_RS16490	CV3344,CV_3344	kdsB	3-deoxy-manno-octulosonate cytidylyltransferase	-1.19936	5.68286e-16
CV_RS16495	CV3345,CV_3345	CV_RS16495	Trm112 family protein	-1.41098	6.25394e-06
CV_RS16520	CV3351,CV_3351	CV_RS16520	winged helix-turn-helix transcriptional regulator	-1.05791	1.01709e-12
CV_RS16545	CV3356,CV_3356	CV_RS16545	oxidative damage protection protein	-1.28899	3.87361e-17
CV_RS16550	CV3357,CV_3357	ppk1	polyphosphate kinase 1	1.03035	0.00261422
CV_RS16555	CV3358,CV_3358	CV_RS16555	DUF456 family protein	1.02794	6.22125e-52
CV_RS16590	CV3364,CV_3364	CV_RS16590	DUF475 domain-containing protein	-1.0618	2.1057e-06
CV_RS16600	CV3366,CV_3366	frdD	fumarate reductase subunit FrdD	-1.27603	3.96898e-09
CV_RS16605	CV3367,CV_3367	CV_RS16605	hypothetical protein	-1.48191	4.42008e-10
CV_RS16610	CV3368,CV_3368	CV_RS16610	succinate dehydrogenase/fumarate reductase iron-sulfur subunit	-2.19829	9.15682e-111
CV_RS16615	CV3369,CV_3369	frdA	fumarate reductase (quinol) flavoprotein subunit	-2.42528	2.00715e-79
CV_RS16620	CV3370,CV_3370	CV_RS16620	anaerobic C4-dicarboxylate transporter	-5.92234	2.15361e-87
CV_RS16625	CV3371,CV_3371	coq7	2-polyprenyl-3-methyl-6-methoxy-1,4-benzoquinone monooxygenase	-1.00119	3.67441e-11
CV_RS16670	CV3380,CV_3380	CV_RS16670	M3 family metallopeptidase	2.55731	3.466e-17
CV_RS16675	CV3381,CV_3381	CV_RS16675	M3 family metallopeptidase	1.98054	4.24889e-19
CV_RS16680	CV3383,CV_3383	CV_RS16680	MarR family transcriptional regulator	1.55804	4.5761e-08
CV_RS16685	CV3384,CV_3384	greB	transcription elongation factor GreB	-1.08556	1.55351e-13
CV_RS16700	CV3387,CV_3387	scpB	SMC-Scp complex subunit ScpB	-1.97234	1.8319e-08
CV_RS16705	CV3388,CV_3388	CV_RS16705	GNAT family N-acetyltransferase	1.47563	0.00389275
CV_RS16730	NA	CV_RS16730	hypothetical protein	-3.52953	9.03111e-11
CV_RS16740	CV3394,CV_3394	CV_RS16740	PLP-dependent transferase	-1.52672	1.01076e-05
CV_RS16745	CV3395,CV_3395	CV_RS16745	pyridoxal-phosphate dependent enzyme	-1.69125	7.26733e-10
CV_RS16750	CV3396,CV_3396	CV_RS16750	class I SAM-dependent methyltransferase	-2.2062	1.22289e-07
CV_RS16765	CV3399,CV_3399	bfr	bacterioferritin	1.84257	2.08272e-08
CV_RS16785	CV3402,CV_3402	mnmA	tRNA 2-thiouridine(34) synthase MnmA	-1.10124	6.37604e-30
CV_RS16790	CV3403,CV_3403	CV_RS16790	MFS transporter	-1.18231	5.4699e-12
CV_RS16815	CV3409,CV_3409	CV_RS16815	dicarboxylate/amino acid:cation symporter	-1.10896	2.66604e-10
CV_RS16820	CV3410,CV_3410	pabC	aminodeoxychorismate lyase	-2.05612	0.000983402
CV_RS16825	CV3411,CV_3411	CV_RS16825	aminodeoxychorismate synthase component I	-1.72994	7.385e-07
CV_RS16830	CV3412,CV_3412	fabF	beta-ketoacyl-ACP synthase II	-1.47338	0.000119982
CV_RS16835	CV3413,CV_3413	acpP	acyl carrier protein	-1.65298	2.059e-07
CV_RS16840	CV3414,CV_3414	fabG	3-oxoacyl-ACP reductase FabG	-1.65515	0.00150962
CV_RS16845	CV3415,CV_3415	fabD	ACP S-malonyltransferase	-1.77469	0.00596056
CV_RS16850	CV3416,CV_3416	CV_RS16850	ketoacyl-ACP synthase III	-2.37604	0.00603784
CV_RS16855	CV3417,CV_3417	plsX	phosphate acyltransferase PlsX	-2.56667	0.00459593
CV_RS16860	CV3418,CV_3418	rpmF	50S ribosomal protein L32	-1.72704	8.81892e-13
CV_RS16865	CV3419,CV_3419	CV_RS16865	DUF177 domain-containing protein	-2.32074	1.0453e-24
CV_RS16870	CV3420,CV_3420	maf	septum formation protein Maf	-1.46781	5.57061e-56
CV_RS16875	CV3421,CV_3421	CV_RS16875	SAM-dependent methyltransferase	-1.05236	0.00852811
CV_RS16900	CV3426,CV_3426	CV_RS16900	ABC transporter substrate-binding protein	1.15451	1.19603e-46
CV_RS16915	CV3429,CV_3429	gcvP	aminomethyl-transferring glycine dehydrogenase	1.29263	8.21033e-11
CV_RS16930	CV3432,CV_3432	CV_RS16930	amino acid permease	-2.06696	4.58422e-07
CV_RS16945	CV3435,CV_3435	cheD	chemoreceptor glutamine deamidase CheD	2.27358	5.87395e-05
CV_RS16950	CV3436,CV_3436	CV_RS16950	chemotaxis response regulator protein-glutamate methylesterase	1.89071	5.3918e-14
CV_RS16955	CV3437,CV_3437	CV_RS16955	chemotaxis protein CheR	2.17778	3.92333e-12
CV_RS16960	CV3438,CV_3438	CV_RS16960	PAS domain-containing protein	2.27958	1.50444e-12
CV_RS16965	CV3441,CV_3441	CV_RS16965	chemotaxis protein CheW	1.46351	1.50149e-15
CV_RS16970	CV3442,CV_3442	CV_RS16970	chemotaxis protein CheW	1.67496	6.4494e-14
CV_RS16975	CV3443,CV_3443	CV_RS16975	response regulator	1.42781	7.78197e-08
CV_RS16980	CV3444,CV_3444	CV_RS16980	STAS domain-containing protein	2.62695	6.47623e-18
CV_RS17010	CV3450,CV_3450	CV_RS17010	chemotaxis protein CheA	1.11813	1.38682e-06
CV_RS17035	CV3455,CV_3455	rpmG	50S ribosomal protein L33	-2.67843	0.0063118
CV_RS17040	CV3456,CV_3456	rpmB	50S ribosomal protein L28	-2.67087	0.000278102
CV_RS17065	CV3462,CV_3462	CV_RS17065	RnfH family protein	-1.52602	2.7364e-09
CV_RS17095	CV3467,CV_3467	CV_RS17095	DUF883 domain-containing protein	2.41271	6.23461e-13
CV_RS17100	CV3468,CV_3468	CV_RS17100	phage holin family protein	1.70844	2.11953e-11
CV_RS17105	CV3469,CV_3469	CV_RS17105	hypothetical protein	1.0009	4.92332e-11
CV_RS17130	CV3474,CV_3474	CV_RS17130	class I SAM-dependent methyltransferase	1.44937	2.96183e-18
CV_RS17150	CV3479,CV_3479	CV_RS17150	DMT family transporter	-1.95621	1.26577e-20
CV_RS17165	CV3482,CV_3482	CV_RS17165	LysR family transcriptional regulator	-1.53724	4.34984e-28
CV_RS17185	CV3486,CV_3486	CV_RS17185	VOC family protein	2.41265	2.53778e-17
CV_RS17255	CV3500,CV_3500	CV_RS17255	NADPH-dependent oxidoreductase	-2.24514	5.52583e-10
CV_RS17260	CV3501,CV_3501	CV_RS17260	alkene reductase	-1.56075	5.30739e-18
CV_RS17265	CV3502,CV_3502	CV_RS17265	S9 family peptidase	1.52397	0.000871438
CV_RS17270	CV3503,CV_3503	CV_RS17270	PAS domain S-box protein	1.75747	0.00828247
CV_RS17275	CV3504,CV_3504	CV_RS17275	diguanylate cyclase	2.13031	0.000447066
CV_RS17280	CV3505,CV_3505	CV_RS17280	fused response regulator/phosphatase	1.71597	4.11475e-05
CV_RS17285	CV3506,CV_3506	CV_RS17285	protease	5.4103	4.61952e-10
CV_RS17290	CV3507,CV_3507	queC	7-cyano-7-deazaguanine synthase QueC	-2.01643	3.00304e-05
CV_RS17295	CV3508,CV_3508	CV_RS17295	6-carboxytetrahydropterin synthase	-2.36783	4.21071e-06
CV_RS17300	CV3509,CV_3509	queE	7-carboxy-7-deazaguanine synthase	-1.21622	8.24931e-08
CV_RS17305	CV3511,CV_3511	CV_RS17305	DUF2282 domain-containing protein	1.02681	2.32442e-17
CV_RS17310	CV3512,CV_3512	CV_RS17310	DUF2282 domain-containing protein	1.91845	0.00477209
CV_RS17315	CV3513,CV_3513	CV_RS17315	DUF692 domain-containing protein	1.05494	5.54043e-11
CV_RS17320	CV3514,CV_3514	CV_RS17320	putative DNA-binding domain-containing protein	1.55513	6.81942e-05
CV_RS17325	CV3515,CV_3515	CV_RS17325	DoxX family protein	1.56006	7.54329e-35
CV_RS17345	CV3519,CV_3519	CV_RS17345	S8 family serine peptidase	3.46563	9.0644e-07
CV_RS17360	CV3522,CV_3522	CV_RS17360	oxidoreductase	1.21823	4.07678e-28
CV_RS17425	CV3526,CV_3526	CV_RS17425	cytochrome-c peroxidase	-1.21344	8.29837e-25
CV_RS17440	CV3529,CV_3529	CV_RS17440	ATP phosphoribosyltransferase regulatory subunit	-1.66085	4.4189e-07
CV_RS17500	CV3541,CV_3541	rlmN	23S rRNA (adenine(2503)-C(2))-methyltransferase RlmN	-1.52067	2.35627e-21
CV_RS17505	CV3542,CV_3542	ndk	nucleoside-diphosphate kinase	-1.88168	3.76046e-16
CV_RS17525	CV3546,CV_3546	CV_RS17525	phage holin family protein	-1.53321	4.45668e-05
CV_RS17530	NA	CV_RS17530	hypothetical protein	-5.57121	3.15017e-10
CV_RS17555	CV3548,CV_3548	CV_RS17555	recombination-associated protein RdgC	-1.11924	5.82596e-08
CV_RS17560	CV3549,CV_3549	CV_RS17560	catalase	3.15584	7.38935e-10
CV_RS17570	CV3551,CV_3551	CV_RS17570	dihydroorotate oxidase	-3.72914	1.79971e-10
CV_RS17610	CV3557,CV_3557	CV_RS17610	hypothetical protein	-1.6147	7.21424e-08
CV_RS17615	CV3558,CV_3558	CV_RS17615	histone deacetylase family protein	-2.3332	1.66332e-06
CV_RS17620	CV3559,CV_3559	CV_RS17620	hypothetical protein	-1.57049	6.05437e-18
CV_RS17625	CV3560,CV_3560	CV_RS17625	hypothetical protein	-1.06095	1.71825e-09
CV_RS17635	CV3562,CV_3562	CV_RS17635	ion transporter	-1.06489	5.05219e-10
CV_RS17640	CV3563,CV_3563	CV_RS17640	O-acetyl-ADP-ribose deacetylase	1.20377	1.73989e-15
CV_RS17695	CV3574,CV_3574	CV_RS17695	phosphoadenylyl-sulfate reductase	-1.51884	1.96784e-109
CV_RS17700	CV3575,CV_3575	cysB	HTH-type transcriptional regulator CysB	-1.07403	6.66011e-10
CV_RS17710	CV3577,CV_3577	CV_RS17710	ABC-F family ATPase	-1.58309	3.21549e-15
CV_RS17740	CV3583,CV_3583	CV_RS17740	phosphatase PAP2 family protein	-1.81797	0.00134563
CV_RS17745	CV3584,CV_3584	prmC	peptide chain release factor N(5)-glutamine methyltransferase	-1.59989	3.43567e-05
CV_RS17750	CV3585,CV_3585	mgtE	magnesium transporter	-2.65293	1.49013e-26
CV_RS17755	CV3586,CV_3586	mtgA	monofunctional biosynthetic peptidoglycan transglycosylase	-1.51082	3.12331e-06
CV_RS17770	CV3589,CV_3589	glnA	type I glutamate--ammonia ligase	1.19751	2.79311e-09
CV_RS17780	CV3591,CV_3591	CV_RS17780	PAS domain-containing sensor histidine kinase	-1.33905	1.0661e-10
CV_RS17800	CV3596,CV_3596	CV_RS17800	hypothetical protein	2.53963	1.86275e-17
CV_RS17805	CV3597,CV_3597	CV_RS17805	pyridoxal-phosphate dependent enzyme	2.23578	7.91386e-10
CV_RS17810	CV3598,CV_3598	CV_RS17810	phenylacetate--CoA ligase family protein	2.57082	2.29057e-06
CV_RS17820	CV3600,CV_3600	CV_RS17820	MFS transporter	1.11134	0.000393361
CV_RS17835	CV3604,CV_3604	metE	5-methyltetrahydropteroyltriglutamate--homocysteine S-methyltransferase	2.51815	8.49111e-18
CV_RS17845	CV3606,CV_3606	CV_RS17845	LrgB family protein	1.25972	5.45663e-09
CV_RS17865	CV3609,CV_3609	CV_RS17865	hypothetical protein	1.93932	1.55726e-18
CV_RS17905	CV3617,CV_3617	CV_RS17905	DUF3108 domain-containing protein	-1.09601	0.0021699
CV_RS17915	CV3619,CV_3619	CV_RS17915	chloride channel protein	-1.28844	4.77544e-06
CV_RS17950	CV3628,CV_3628	CV_RS17950	GNAT family N-acetyltransferase	1.76332	1.15913e-35
CV_RS17955	CV3629,CV_3629	CV_RS17955	GNAT family N-acetyltransferase	1.75158	4.09207e-22
CV_RS17960	CV3630,CV_3630	CV_RS17960	GNAT family N-acetyltransferase	1.23196	2.8313e-09
CV_RS17975	CV3633,CV_3633	CV_RS17975	hydrolase	2.41969	3.42488e-34
CV_RS17985	CV3635,CV_3635	CV_RS17985	anaerobic C4-dicarboxylate transporter	-3.04514	8.99678e-12
CV_RS17990	CV3636,CV_3636	CV_RS17990	MarR family transcriptional regulator	-2.35532	9.30674e-05
CV_RS17995	CV3637,CV_3637	CV_RS17995	50S ribosomal protein L9	-2.37732	3.86808e-06
CV_RS18000	CV3638,CV_3638	CV_RS18000	30S ribosomal protein S18	-2.41035	0.000190373
CV_RS18005	CV3639,CV_3639	priB	primosomal replication protein N	-2.73544	0.00219729
CV_RS18010	CV3640,CV_3640	rpsF	30S ribosomal protein S6	-2.25773	0.000327707
CV_RS18030	CV3644,CV_3644	CV_RS18030	inositol monophosphatase	-1.74126	3.29205e-07
CV_RS18035	CV3645,CV_3645	CV_RS18035	RNA methyltransferase	-2.00336	3.92737e-05
CV_RS18050	CV3648,CV_3648	hemN	oxygen-independent coproporphyrinogen III oxidase	-3.32253	5.37626e-09
CV_RS18055	CV3649,CV_3649	CV_RS18055	methyl-accepting chemotaxis protein	-1.92873	8.89137e-17
CV_RS18060	CV3650,CV_3650	CV_RS18060	sodium:alanine symporter family protein	-3.52686	1.4456e-07
CV_RS18070	CV3652,CV_3652	ugpQ	glycerophosphodiester phosphodiesterase	2.52065	1.78885e-07
CV_RS18075	CV3653,CV_3653	CV_RS18075	sn-glycerol-3-phosphate import ATP-binding protein UgpC	1.43224	4.55799e-08
CV_RS18080	CV3654,CV_3654	ugpE	sn-glycerol-3-phosphate ABC transporter permease UgpE	1.04767	0.000334709
CV_RS18085	CV3655,CV_3655	ugpA	sn-glycerol-3-phosphate ABC transporter permease UgpA	1.73442	0.000178627
CV_RS18090	CV3656,CV_3656	ugpB	sn-glycerol-3-phosphate ABC transporter substrate-binding protein UgpB	2.31047	1.40189e-10
CV_RS18095	CV3657,CV_3657	CV_RS18095	cytochrome d ubiquinol oxidase subunit II	3.00282	0.000625467
CV_RS18100	CV3658,CV_3658	CV_RS18100	cytochrome ubiquinol oxidase subunit I	3.26511	5.08163e-15
CV_RS18105	CV3659,CV_3659	CV_RS18105	GbsR/MarR family transcriptional regulator	3.73293	7.19543e-07
CV_RS18110	CV3660,CV_3660	CV_RS18110	glycerate kinase	1.39999	1.00222e-15
CV_RS18120	CV3662,CV_3662	CV_RS18120	hypothetical protein	2.84004	3.91697e-06
CV_RS18145	CV3667,CV_3667	CV_RS18145	cold-shock protein	1.60905	6.31804e-10
CV_RS18150	CV3668,CV_3668	clpS	ATP-dependent Clp protease adapter ClpS	-1.24653	1.95448e-09
CV_RS18160	CV3670,CV_3670	xerD	site-specific tyrosine recombinase XerD	-1.04106	4.71354e-08
CV_RS18170	CV3672,CV_3672	rplS	50S ribosomal protein L19	-2.98169	9.77065e-09
CV_RS18175	CV3673,CV_3673	trmD	tRNA (guanosine(37)-N1)-methyltransferase TrmD	-3.37643	5.27635e-22
CV_RS18180	CV3674,CV_3674	rimM	ribosome maturation factor RimM	-2.14998	1.04066e-33
CV_RS18185	CV3675,CV_3675	rpsP	30S ribosomal protein S16	-1.6466	2.14808e-09
CV_RS18195	CV3677,CV_3677	CV_RS18195	cation transporter	-1.62062	9.17596e-37
CV_RS18225	CV3683,CV_3683	CV_RS18225	DUF3488 domain-containing transglutaminase family protein	1.12485	9.79605e-38
CV_RS18245	CV3687,CV_3687	lepB	signal peptidase I	1.67903	1.2242e-23
CV_RS18285	CV3695,CV_3695	CV_RS18285	N-acetyl-gamma-glutamyl-phosphate reductase	-1.80641	2.38528e-18
CV_RS18290	CV3696,CV_3696	rpsI	30S ribosomal protein S9	-1.44177	2.52697e-06
CV_RS18295	CV3697,CV_3697	rplM	50S ribosomal protein L13	-1.95884	5.32333e-10
CV_RS18320	CV3702,CV_3702	CV_RS18320	bifunctional (p)ppGpp synthetase/guanosine-3',5'-bis(diphosphate) 3'-pyrophosphohydrolase	-1.70345	0.00946109
CV_RS18325	CV3703,CV_3703	mutY	A/G-specific adenine glycosylase	-1.42209	4.28024e-19
CV_RS18340	CV3707,CV_3707	CV_RS18340	dicarboxylate/amino acid:cation symporter	-1.65157	2.17554e-07
CV_RS18360	CV3711,CV_3711	CV_RS18360	translation initiation factor Sui1	-1.75673	3.31016e-36
CV_RS18370	CV3713,CV_3713	CV_RS18370	helix-turn-helix domain-containing protein	-1.06062	3.66551e-19
CV_RS18380	CV3715,CV_3715	trpS	tryptophan--tRNA ligase	1.00361	4.04843e-05
CV_RS18390	CV3717,CV_3717	CV_RS18390	CreA family protein	1.02352	2.27744e-07
CV_RS18425	CV3724,CV_3724	mltG	endolytic transglycosylase MltG	-1.62982	6.90297e-16
CV_RS18430	CV3725,CV_3725	CV_RS18430	DUF3313 family protein	-4.07556	6.09989e-40
CV_RS18455	CV3730,CV_3730	CV_RS18455	FadR family transcriptional regulator	-2.2155	5.9813e-16
CV_RS18465	CV3732,CV_3732	CV_RS18465	DUF2946 family protein	1.46678	1.04911e-19
CV_RS18505	CV3740,CV_3740	aspS	aspartate--tRNA ligase	-1.10993	2.57796e-27
CV_RS18510	CV3741,CV_3741	CV_RS18510	DUF502 domain-containing protein	-1.4833	3.78764e-08
CV_RS18520	CV3743,CV_3743	fabI	enoyl-ACP reductase FabI	2.55327	4.50707e-67
CV_RS18525	CV3744,CV_3744	CV_RS18525	phosphate acetyltransferase	2.4798	1.31848e-14
CV_RS18530	CV3745,CV_3745	CV_RS18530	acetate/propionate family kinase	2.09453	3.43229e-07
CV_RS18540	CV3747,CV_3747	rpsT	30S ribosomal protein S20	-1.99022	0.00182815
CV_RS18545	CV3748,CV_3748	murJ	murein biosynthesis integral membrane protein MurJ	-2.13569	1.03313e-46
CV_RS18550	CV3749,CV_3749	CV_RS18550	CPBP family intramembrane metalloprotease	-2.69927	1.58401e-80
CV_RS18555	CV3750,CV_3750	queF	NADPH-dependent 7-cyano-7-deazaguanine reductase QueF	-1.40407	1.99211e-16
CV_RS18575	CV3754,CV_3754	CV_RS18575	MOSC domain-containing protein	1.33455	2.73887e-09
CV_RS18580	CV3755,CV_3755	dtpA	dipeptide/tripeptide permease DtpA	-2.93605	3.77527e-16
CV_RS18585	CV3756,CV_3756	CV_RS18585	LysR family transcriptional regulator	-1.58367	3.94143e-06
CV_RS18590	CV3757,CV_3757	lysA	diaminopimelate decarboxylase	-1.50855	7.47563e-12
CV_RS18605	CV3760,CV_3760	CV_RS18605	hypothetical protein	1.06596	6.36884e-18
CV_RS18610	CV3761,CV_3761	CV_RS18610	DUF1223 domain-containing protein	-2.27926	1.99643e-05
CV_RS18635	CV3765,CV_3765	CV_RS18635	30S ribosomal protein S21	-2.2803	6.49671e-08
CV_RS18660	CV3770,CV_3770	gmk	guanylate kinase	-2.32088	7.57061e-18
CV_RS18680	CV3774,CV_3774	CV_RS18680	hypothetical protein	1.14186	7.09108e-07
CV_RS18695	CV3776,CV_3776	CV_RS18695	PadR family transcriptional regulator	-1.37009	2.6463e-07
CV_RS18700	CV3778,CV_3778	CV_RS18700	patatin-like phospholipase family protein	2.87589	2.6035e-07
CV_RS18705	CV3780,CV_3780	arcC	carbamate kinase	-1.41672	0.000259871
CV_RS18710	CV3781,CV_3781	CV_RS18710	ornithine carbamoyltransferase	-1.84197	1.77491e-06
CV_RS18715	CV3782,CV_3782	CV_RS18715	arginine deiminase	-3.34874	0.000104245
CV_RS18720	CV3783,CV_3783	arcD	arginine-ornithine antiporter	-5.30926	5.98139e-12
CV_RS18725	CV3784,CV_3784	CV_RS18725	CDP-6-deoxy-delta-3,4-glucoseen reductase	-1.04209	8.46533e-18
CV_RS18755	CV3790,CV_3790	CV_RS18755	DUF2189 domain-containing protein	1.08505	4.75292e-17
CV_RS18765	CV3792,CV_3792	CV_RS18765	DedA family protein	-1.02143	3.37498e-08
CV_RS18800	CV3798,CV_3798	rlmE	23S rRNA (uridine(2552)-2'-O)-methyltransferase RlmE	-1.634	1.82125e-09
CV_RS18805	CV3799,CV_3799	CV_RS18805	YhbY family RNA-binding protein	-1.71271	6.22089e-11
CV_RS18810	CV3800,CV_3800	CV_RS18810	DUF4149 domain-containing protein	-1.32125	1.4709e-39
CV_RS18815	CV3801,CV_3801	greA	transcription elongation factor GreA	-1.59878	7.85487e-29
CV_RS18895	CV3816,CV_3816	CV_RS18895	acyl-CoA dehydrogenase	1.22889	1.45332e-15
CV_RS18910	CV3819,CV_3819	CV_RS18910	MaoC family dehydratase	2.17854	1.05945e-05
CV_RS18960	CV3829,CV_3829	CV_RS18960	porin	2.76467	2.14607e-07
CV_RS18965	CV3831,CV_3831	CV_RS18965	helix-hairpin-helix domain-containing protein	2.68131	6.29465e-09
CV_RS18975	CV3833,CV_3833	ffh	signal recognition particle protein	-1.49383	3.06464e-08
CV_RS18985	CV3835,CV_3835	CV_RS18985	hypothetical protein	2.50372	2.62377e-06
CV_RS19035	NA	CV_RS19035	hypothetical protein	-2.58506	1.42901e-39
CV_RS19040	CV3846,CV_3846	CV_RS19040	trypsin-like serine protease	-1.96548	5.43737e-06
CV_RS19075	CV3854,CV_3854	CV_RS19075	hypothetical protein	-3.21032	2.8897e-06
CV_RS19130	CV3865,CV_3865	CV_RS19130	B12-binding domain-containing radical SAM protein	1.94929	0.00186047
CV_RS19135	CV3866,CV_3866	CV_RS19135	methyl-accepting chemotaxis protein	1.20275	3.53652e-06
CV_RS19195	CV3878,CV_3878	CV_RS19195	flagellin	2.2257	1.87015e-19
CV_RS19210	CV3881,CV_3881	CV_RS19210	B12-binding domain-containing radical SAM protein	1.50339	2.60471e-09
CV_RS19270	CV3894,CV_3894	CV_RS19270	S-methyl-5'-thioinosine phosphorylase	1.36692	0.000263085
CV_RS19275	CV3895,CV_3895	CV_RS19275	hemin uptake protein HemP	-2.40583	0.000162295
CV_RS19285	CV3897,CV_3897	CV_RS19285	hemin-degrading factor	-2.2664	2.42533e-21
CV_RS19335	CV3907,CV_3907	CV_RS19335	MFS transporter	-2.61959	1.4589e-12
CV_RS19340	CV3908,CV_3908	smc	chromosome segregation protein SMC	-1.63605	0.000381541
CV_RS19360	CV3912,CV_3912	ylqF	ribosome biogenesis GTPase YlqF	-1.12662	3.7588e-07
CV_RS19365	CV3913,CV_3913	CV_RS19365	DUF3820 family protein	-1.18533	1.3339e-33
CV_RS19385	CV3917,CV_3917	CV_RS19385	CoA transferase	1.40924	6.73201e-55
CV_RS19390	CV3918,CV_3918	CV_RS19390	acyl-CoA dehydrogenase	3.42869	0.00250488
CV_RS19395	CV3919,CV_3919	CV_RS19395	IclR family transcriptional regulator	1.30351	0.00677866
CV_RS19400	CV3920,CV_3920	CV_RS19400	CBS domain-containing protein	1.92989	1.10868e-07
CV_RS19415	CV3923,CV_3923	CV_RS19415	efflux RND transporter periplasmic adaptor subunit	-1.43716	9.81695e-16
CV_RS19420	CV3924,CV_3924	CV_RS19420	efflux RND transporter permease subunit	-2.361	0.00018549
CV_RS19430	CV3926,CV_3926	gabT	4-aminobutyrate--2-oxoglutarate transaminase	2.44389	5.74213e-06
CV_RS19435	CV3927,CV_3927	gabD	NADP-dependent succinate-semialdehyde dehydrogenase	2.73711	2.57318e-05
CV_RS19440	CV3928,CV_3928	CV_RS19440	glyoxalase/bleomycin resistance/dioxygenase family protein	2.5231	4.40881e-05
CV_RS19475	CV3931,CV_3931	CV_RS19475	chitosanase	4.31938	5.77201e-34
CV_RS19480	CV3932,CV_3932	CV_RS19480	CopG family transcriptional regulator	1.00768	2.59824e-37
CV_RS19490	CV3934,CV_3934	CV_RS19490	hypothetical protein	1.04872	4.64741e-25
CV_RS19495	CV3935,CV_3935	CV_RS19495	M15 family metallopeptidase	1.32051	7.17565e-07
CV_RS19520	CV3940,CV_3940	CV_RS19520	hypothetical protein	1.65906	7.87257e-21
CV_RS19525	CV3941,CV_3941	CV_RS19525	outer membrane lipoprotein-sorting protein	1.49786	3.65636e-08
CV_RS19530	CV3942,CV_3942	CV_RS19530	ABC transporter permease	1.37841	1.53647e-06
CV_RS19535	CV3943,CV_3943	CV_RS19535	ABC transporter ATP-binding protein	1.18667	0.00150581
CV_RS19540	CV3944,CV_3944	CV_RS19540	NAD(P)-dependent oxidoreductase	1.81291	1.7757e-09
CV_RS19550	CV3946,CV_3946	CV_RS19550	FAD-dependent oxidoreductase	2.3148	1.6605e-17
CV_RS19555	CV3947,CV_3947	fabG	3-oxoacyl-ACP reductase FabG	3.18264	0.00413527
CV_RS19560	CV3948,CV_3948	CV_RS19560	beta-ketoacyl synthase	3.70834	1.49197e-31
CV_RS19565	CV3949,CV_3949	CV_RS19565	beta-ketoacyl-[acyl-carrier-protein] synthase family protein	2.84362	1.1394e-13
CV_RS19570	CV3950,CV_3950	CV_RS19570	(3R)-hydroxymyristoyl-ACP dehydratase	3.74434	4.11793e-12
CV_RS19575	CV3951,CV_3951	CV_RS19575	hypothetical protein	3.89945	0.00198968
CV_RS19580	CV3952,CV_3952	CV_RS19580	methyltransferase domain-containing protein	2.91493	0.000105621
CV_RS19590	CV3954,CV_3954	CV_RS19590	polyprenyl synthetase family protein	2.54474	4.849e-24
CV_RS19595	CV3955,CV_3955	CV_RS19595	hypothetical protein	2.38715	1.53774e-17
CV_RS19600	CV3956,CV_3956	CV_RS19600	UbiA family prenyltransferase	1.77735	1.00111e-07
CV_RS19605	CV3957,CV_3957	CV_RS19605	HAD hydrolase-like protein	2.05479	1.32215e-05
CV_RS19610	CV3958,CV_3958	CV_RS19610	polyprenyl synthetase family protein	2.01039	3.3203e-09
CV_RS19615	CV3959,CV_3959	asnB	asparagine synthase (glutamine-hydrolyzing)	2.45595	2.53597e-23
CV_RS19620	CV3960,CV_3960	CV_RS19620	isopentenyl phosphate kinase family protein	2.93215	0.00381509
CV_RS19625	CV3961,CV_3961	CV_RS19625	(5-formylfuran-3-yl)methyl phosphate synthase	4.38958	4.09055e-25
CV_RS19650	CV3966,CV_3966	CV_RS19650	hypothetical protein	-1.24419	1.3213e-05
CV_RS19660	CV3968,CV_3968	CV_RS19660	hypothetical protein	-1.32592	6.81969e-12
CV_RS19665	CV3969,CV_3969	tssF	type VI secretion system baseplate subunit TssF	-1.27431	9.62374e-22
CV_RS19720	NA	tagF	type VI secretion system-associated protein TagF	-1.27774	1.69064e-47
CV_RS19725	CV3980,CV_3980	tssM	type VI secretion system membrane subunit TssM	-1.15055	2.28331e-20
CV_RS19730	CV3981,CV_3981	CV_RS19730	M15 family metallopeptidase	-1.8464	8.02509e-42
CV_RS19785	CV3992,CV_3992	cyoE	protoheme IX farnesyltransferase	-6.47863	3.38952e-05
CV_RS19790	CV3993,CV_3993	cyoD	cytochrome o ubiquinol oxidase subunit IV	-5.96339	0.00276086
CV_RS19795	CV3994,CV_3994	cyoC	cytochrome o ubiquinol oxidase subunit III	-5.98099	1.88885e-08
CV_RS19800	CV3995,CV_3995	cyoB	cytochrome o ubiquinol oxidase subunit I	-5.49116	4.99147e-19
CV_RS19805	CV3996,CV_3996	cyoA	ubiquinol oxidase subunit II	-3.82064	6.7821e-15
CV_RS19890	CV4013,CV_4013	rfbC	dTDP-4-dehydrorhamnose 3,5-epimerase	-1.08485	1.30897e-10
CV_RS19895	CV4014,CV_4014	groL	chaperonin GroEL	-1.46596	7.84735e-07
CV_RS19900	CV4015,CV_4015	groES	co-chaperone GroES	-1.55086	0.00177001
CV_RS19905	CV4016,CV_4016	CV_RS19905	glycosyltransferase family 4 protein	-1.78301	0.000150512
CV_RS19925	CV4030,CV_4030	CV_RS19925	CBS domain-containing protein	-1.42	1.3455e-09
CV_RS19935	CV4032,CV_4032	CV_RS19935	DegT/DnrJ/EryC1/StrS family aminotransferase	-1.22728	6.82293e-07
CV_RS19960	CV4038,CV_4038	gltB	glutamate synthase large subunit	-1.23221	1.66916e-11
CV_RS19995	CV4045,CV_4045	CV_RS19995	ferredoxin--NADP reductase	1.50607	1.68994e-14
CV_RS20005	CV4047,CV_4047	CV_RS20005	isoaspartyl peptidase/L-asparaginase	1.11356	2.25837e-09
CV_RS20020	CV4051,CV_4051	CV_RS20020	long-chain fatty acid--CoA ligase	-3.64591	1.81535e-14
CV_RS20025	CV4052,CV_4052	CV_RS20025	amino acid ABC transporter permease	-2.79455	9.07227e-16
CV_RS20030	CV4053,CV_4053	CV_RS20030	transporter substrate-binding domain-containing protein	-1.77979	9.61463e-08
CV_RS20035	CV4054,CV_4054	CV_RS20035	hypothetical protein	-2.55919	1.15869e-13
CV_RS20040	CV4055,CV_4055	ychF	redox-regulated ATPase YchF	-2.39984	2.5532e-09
CV_RS20045	CV4056,CV_4056	pth	aminoacyl-tRNA hydrolase	-2.59014	0.000862182
CV_RS20050	CV4057,CV_4057	rplY	50S ribosomal protein L25	-3.19516	0.00962698
CV_RS20055	CV4058,CV_4058	CV_RS20055	ribose-phosphate pyrophosphokinase	-1.01099	0.000107386
CV_RS20065	CV4059,CV_4059	ispE	4-(cytidine 5'-diphospho)-2-C-methyl-D-erythritol kinase	-2.11959	6.25939e-11
CV_RS20090	CV4064,CV_4064	CV_RS20090	hypothetical protein	-1.83674	1.12996e-14
CV_RS20095	CV4065,CV_4065	CV_RS20095	DUF459 domain-containing protein	-2.0807	2.31484e-42
CV_RS20100	CV4066,CV_4066	CV_RS20100	MBOAT family protein	-2.00672	1.5224e-06
CV_RS20125	CV4070,CV_4070	CV_RS20125	ABC transporter ATP-binding protein	-1.95367	1.67453e-06
CV_RS20170	CV4079,CV_4079	CV_RS20170	prepilin-type N-terminal cleavage/methylation domain-containing protein	-1.25064	2.24918e-06
CV_RS20180	CV4081,CV_4081	CV_RS20180	prepilin-type N-terminal cleavage/methylation domain-containing protein	-2.16395	9.03645e-12
CV_RS20195	CV4084,CV_4084	CV_RS20195	U32 family peptidase	-5.1466	1.58659e-10
CV_RS20200	CV4085,CV_4085	CV_RS20200	U32 family peptidase	-3.65278	0.000433508
CV_RS20205	CV4086,CV_4086	CV_RS20205	SCP2 sterol-binding domain-containing protein	-3.09924	1.01495e-14
CV_RS20210	CV4087,CV_4087	CV_RS20210	GGDEF domain-containing protein	-2.19131	4.47448e-111
CV_RS20240	CV4094,CV_4094	CV_RS20240	GNAT family N-acetyltransferase	1.56051	8.8231e-33
CV_RS20245	CV4095,CV_4095	CV_RS20245	rhodanese-like domain-containing protein	1.66784	3.26872e-59
CV_RS20285	CV4098,CV_4098	CV_RS20285	pyrimidine 5'-nucleotidase	-3.51384	6.7963e-114
CV_RS20310	CV4103,CV_4103	CV_RS20310	OmpW family protein	-3.65275	1.87584e-42
CV_RS20325	CV4106,CV_4106	CV_RS20325	hypothetical protein	2.55301	0.00198447
CV_RS20330	CV4107,CV_4107	CV_RS20330	hypothetical protein	2.44121	1.90749e-06
CV_RS20335	CV4108,CV_4108	CV_RS20335	YggL family protein	-1.31081	8.29541e-11
CV_RS20340	CV4109,CV_4109	CV_RS20340	YdcF family protein	-1.03063	2.55929e-26
CV_RS20350	NA	CV_RS20350	hypothetical protein	2.36171	1.30786e-11
CV_RS20355	CV4112,CV_4112	aspA	aspartate ammonia-lyase	4.65808	1.44719e-10
CV_RS20365	CV4114,CV_4114	CV_RS20365	hypothetical protein	1.27113	1.12974e-13
CV_RS20370	CV4115,CV_4115	CV_RS20370	polysaccharide biosynthesis protein	-1.95582	2.98549e-09
CV_RS20375	CV4116,CV_4116	CV_RS20375	GNAT family N-acetyltransferase	-2.47488	1.27977e-14
CV_RS20380	CV4117,CV_4117	CV_RS20380	sugar transferase	-1.3511	2.40153e-23
CV_RS20385	CV4118,CV_4118	CV_RS20385	DegT/DnrJ/EryC1/StrS family aminotransferase	-1.50682	3.14052e-18
CV_RS20390	CV4119,CV_4119	CV_RS20390	glycosyltransferase family 4 protein	-1.94226	5.05258e-17
CV_RS20395	CV4120,CV_4120	CV_RS20395	glycosyltransferase family 4 protein	-1.98859	2.18729e-25
CV_RS20400	NA	CV_RS20400	glycosyltransferase family 4 protein	-1.71558	3.33493e-10
CV_RS20405	CV4122,CV_4122	CV_RS20405	acyltransferase	-1.56184	2.2149e-05
CV_RS20410	CV4123,CV_4123	CV_RS20410	oligosaccharide flippase family protein	-1.51104	9.3684e-08
CV_RS20420	CV4125,CV_4125	CV_RS20420	N-acetyltransferase	-1.0631	1.79863e-06
CV_RS20425	CV4126,CV_4126	CV_RS20425	hypothetical protein	-1.73056	6.63044e-05
CV_RS20430	CV4127,CV_4127	CV_RS20430	Gfo/Idh/MocA family oxidoreductase	-1.40254	3.74274e-37
CV_RS20435	CV4128,CV_4128	CV_RS20435	YdcF family protein	-1.51909	1.14206e-21
CV_RS20445	CV4130,CV_4130	CV_RS20445	polyamine aminopropyltransferase	-1.21317	6.28115e-15
CV_RS20450	CV4131,CV_4131	ttcA	tRNA 2-thiocytidine(32) synthetase TtcA	-1.60555	1.74365e-26
CV_RS20510	CV4142,CV_4142	CV_RS20510	formyl transferase	-1.35165	1.54591e-23
CV_RS20530	CV4146,CV_4146	CV_RS20530	pseudouridylate synthase	-1.31024	7.76371e-26
CV_RS20540	CV4148,CV_4148	CV_RS20540	hypothetical protein	-1.15249	1.67104e-50
CV_RS20560	CV4151,CV_4151	CV_RS20560	PhoH family protein	-1.26072	0.00568556
CV_RS20565	CV4152,CV_4152	ybeY	rRNA maturation RNase YbeY	-1.49927	2.04559e-21
CV_RS20570	CV4153,CV_4153	CV_RS20570	CBS domain-containing protein	-1.1058	2.00143e-05
CV_RS20575	CV4154,CV_4154	lnt	apolipoprotein N-acyltransferase	-3.02732	4.89487e-12
CV_RS20595	CV4158,CV_4158	CV_RS20595	glutaminase	-1.33713	3.5918e-16
CV_RS20600	CV4159,CV_4159	rplQ	50S ribosomal protein L17	-2.50985	4.16442e-20
CV_RS20605	CV4160,CV_4160	rpoA	DNA-directed RNA polymerase subunit alpha	-2.71987	2.55808e-06
CV_RS20610	CV4161,CV_4161	rpsD	30S ribosomal protein S4	-2.51766	0.0027814
CV_RS20615	CV4162,CV_4162	rpsK	30S ribosomal protein S11	-2.45634	0.000758616
CV_RS20620	CV4163,CV_4163	rpsM	30S ribosomal protein S13	-2.7092	0.00173959
CV_RS20625	CV4165,CV_4165	infA	translation initiation factor IF-1	-3.09211	7.52703e-36
CV_RS20630	CV4166,CV_4166	secY	preprotein translocase subunit SecY	-3.52655	2.36778e-22
CV_RS20635	CV4167,CV_4167	rplO	50S ribosomal protein L15	-3.49187	2.11074e-10
CV_RS20640	CV4168,CV_4168	rpmD	50S ribosomal protein L30	-3.67499	1.1915e-05
CV_RS20645	CV4169,CV_4169	rpsE	30S ribosomal protein S5	-3.42893	2.55772e-13
CV_RS20650	CV4170,CV_4170	rplR	50S ribosomal protein L18	-3.46037	9.20433e-11
CV_RS20655	CV4171,CV_4171	rplF	50S ribosomal protein L6	-3.24596	5.4365e-12
CV_RS20660	CV4172,CV_4172	rpsH	30S ribosomal protein S8	-3.10756	1.35939e-52
CV_RS20665	CV4173,CV_4173	rpsN	30S ribosomal protein S14	-3.09519	2.62354e-23
CV_RS20670	CV4174,CV_4174	rplE	50S ribosomal protein L5	-3.25926	1.25223e-38
CV_RS20675	CV4175,CV_4175	rplX	50S ribosomal protein L24	-3.25572	7.52773e-05
CV_RS20680	CV4176,CV_4176	rplN	50S ribosomal protein L14	-3.72262	9.57478e-05
CV_RS20685	CV4177,CV_4177	rpsQ	30S ribosomal protein S17	-2.99913	2.03e-59
CV_RS20690	CV4178,CV_4178	rpmC	50S ribosomal protein L29	-3.01472	1.99567e-05
CV_RS20695	CV4179,CV_4179	rplP	50S ribosomal protein L16	-2.73976	2.72719e-24
CV_RS20700	CV4180,CV_4180	rpsC	30S ribosomal protein S3	-2.86691	1.09356e-13
CV_RS20705	CV4181,CV_4181	rplV	50S ribosomal protein L22	-3.1518	1.10348e-08
CV_RS20710	CV4182,CV_4182	rpsS	30S ribosomal protein S19	-3.04896	2.82653e-14
CV_RS20715	CV4183,CV_4183	rplB	50S ribosomal protein L2	-2.85499	2.44448e-20
CV_RS20720	CV4184,CV_4184	rplW	50S ribosomal protein L23	-2.92043	6.16277e-13
CV_RS20725	CV4185,CV_4185	rplD	50S ribosomal protein L4	-2.74236	1.23929e-10
CV_RS20730	CV4186,CV_4186	rplC	50S ribosomal protein L3	-2.63567	3.59427e-12
CV_RS20735	CV4187,CV_4187	rpsJ	30S ribosomal protein S10	-2.62532	2.44116e-06
CV_RS20740	CV4188,CV_4188	tuf	elongation factor Tu	-2.4602	2.03314e-06
CV_RS20745	CV4189,CV_4189	fusA	elongation factor G	-2.15215	1.48114e-10
CV_RS20750	CV4190,CV_4190	rpsG	30S ribosomal protein S7	-1.99082	4.35778e-14
CV_RS20755	CV4191,CV_4191	rpsL	30S ribosomal protein S12	-1.92791	1.33783e-09
CV_RS20760	CV4192,CV_4192	rpoC	DNA-directed RNA polymerase subunit beta'	-1.93822	1.16836e-13
CV_RS20765	CV4193,CV_4193	rpoB	DNA-directed RNA polymerase subunit beta	-1.66578	0.000179901
CV_RS20770	CV4194,CV_4194	rplL	50S ribosomal protein L7/L12	-3.50413	1.46055e-05
CV_RS20775	CV4195,CV_4195	rplJ	50S ribosomal protein L10	-4.14583	6.08732e-05
CV_RS20785	CV4196,CV_4196	rplA	50S ribosomal protein L1	-2.92889	9.36695e-11
CV_RS20790	CV4197,CV_4197	rplK	50S ribosomal protein L11	-3.02832	1.62157e-10
CV_RS20795	CV4198,CV_4198	nusG	transcription termination/antitermination protein NusG	-2.48488	1.04376e-08
CV_RS20800	CV4199,CV_4199	secE	preprotein translocase subunit SecE	-2.16394	1.66395e-39
CV_RS20810	CV4200,CV_4200	tuf	elongation factor Tu	-1.44649	1.69221e-06
CV_RS20835	CV4202,CV_4202	rsmD	16S rRNA (guanine(966)-N(2))-methyltransferase RsmD	-1.4645	4.30416e-19
CV_RS20865	CV4208,CV_4208	CV_RS20865	O-antigen ligase C-terminal domain-containing protein	1.06167	3.36378e-26
CV_RS20870	CV4209,CV_4209	CV_RS20870	pilin	3.6373	3.1629e-31
CV_RS20885	CV4212,CV_4212	CV_RS20885	glutamate 5-kinase	-1.16657	1.40021e-36
CV_RS20890	CV4213,CV_4213	CV_RS20890	spermidine/putrescine ABC transporter substrate-binding protein	-2.56796	5.24068e-45
CV_RS20910	CV4216,CV_4216	ribB	3,4-dihydroxy-2-butanone-4-phosphate synthase	-1.12046	2.81525e-35
CV_RS20935	CV4221,CV_4221	CV_RS20935	BON domain-containing protein	2.09359	1.90228e-35
CV_RS20955	CV4225,CV_4225	ruvC	crossover junction endodeoxyribonuclease RuvC	-1.32554	4.70567e-41
CV_RS20965	CV4227,CV_4227	CV_RS20965	hypothetical protein	-1.41609	3.78307e-28
CV_RS20970	CV4228,CV_4228	CV_RS20970	phosphotransferase	-1.22194	1.56918e-21
CV_RS21010	CV4236,CV_4236	CV_RS21010	GyrI-like domain-containing protein	-1.01427	7.22844e-28
CV_RS21020	CV4239,CV_4239	CV_RS21020	cysteine hydrolase	2.0069	4.69895e-28
CV_RS21025	CV4240,CV_4240	CV_RS21025	chitinase	1.82316	1.30749e-30
CV_RS21030	CV4241,CV_4241	CV_RS21030	hypothetical protein	-1.20259	1.85706e-39
CV_RS21035	CV4242,CV_4242	CV_RS21035	HlyC/CorC family transporter	-1.01674	8.87798e-42
CV_RS21110	CV4252,CV_4252	fxsA	membrane protein FxsA	-1.00761	2.41364e-48
CV_RS21120	CV4253,CV_4253	CV_RS21120	DNA starvation/stationary phase protection protein	1.00191	6.03518e-41
CV_RS21155	CV4260,CV_4260	CV_RS21155	HAMP domain-containing protein	-1.57665	1.87471e-51
CV_RS21160	CV4261,CV_4261	CV_RS21160	DUF4390 domain-containing protein	-1.09891	7.58135e-38
CV_RS21185	CV4266,CV_4266	CV_RS21185	LysM peptidoglycan-binding domain-containing protein	1.0831	2.63698e-22
CV_RS21240	CV4278,CV_4278	CV_RS21240	carbohydrate kinase family protein	-2.49454	3.44718e-20
CV_RS21260	CV4282,CV_4282	CV_RS21260	alkaline phosphatase D family protein	1.2098	5.66525e-18
CV_RS21290	CV4288,CV_4288	CV_RS21290	mechanosensitive ion channel	2.15494	2.92841e-24
CV_RS21300	CV4290,CV_4290	CV_RS21300	LysR family transcriptional regulator	-1.45673	1.47071e-23
CV_RS21340	CV4298,CV_4298	CV_RS21340	glutamine synthetase	2.11427	3.74929e-30
CV_RS21355	CV4302,CV_4302	CV_RS21355	BCCT family transporter	-3.02614	1.37688e-46
CV_RS21370	CV4305,CV_4305	CV_RS21370	M13 family metallopeptidase	2.54903	1.14783e-45
CV_RS21385	CV4308,CV_4308	CV_RS21385	transporter substrate-binding domain-containing protein	1.21208	3.04551e-39
CV_RS21390	CV4309,CV_4309	ltaE	low-specificity L-threonine aldolase	1.93811	3.33126e-13
CV_RS21405	CV4312,CV_4312	CV_RS21405	hypothetical protein	6.83748	1.83425e-11
CV_RS21425	CV4317,CV_4317	CV_RS21425	MdfA family multidrug efflux MFS transporter	-2.27496	8.95235e-13
CV_RS21430	CV4318,CV_4318	CV_RS21430	acyl-protein synthase	-2.09481	5.74918e-22
CV_RS21440	CV4320,CV_4320	CV_RS21440	AMP-binding protein	-1.71314	7.28824e-18
CV_RS21445	CV4321,CV_4321	CV_RS21445	GNAT family N-acetyltransferase	-2.02702	2.9977e-21
CV_RS21485	CV4329,CV_4329	CV_RS21485	peptide ABC transporter substrate-binding protein	1.54555	2.10232e-09
CV_RS21495	CV4331,CV_4331	CV_RS21495	sulfurtransferase TusA family protein	-1.28356	6.99837e-55
CV_RS21530	CV4338,CV_4338	ftsZ	cell division protein FtsZ	1.13443	7.206e-99
CV_RS21540	CV4340,CV_4340	CV_RS21540	cell division protein FtsQ/DivIB	-1.35314	3.55237e-47
CV_RS21560	CV4344,CV_4344	ftsW	putative lipid II flippase FtsW	-1.00067	1.44257e-47
CV_RS21570	CV4346,CV_4346	CV_RS21570	phospho-N-acetylmuramoyl-pentapeptide-transferase	-1.03918	1.5947e-39
CV_RS21585	CV4349,CV_4349	CV_RS21585	cell division protein	-1.03521	2.96157e-20
CV_RS21600	CV4352,CV_4352	mraZ	division/cell wall cluster transcriptional repressor MraZ	-1.52018	1.71801e-11
CV_RS21605	CV4354,CV_4354	gatB	Asp-tRNA(Asn)/Glu-tRNA(Gln) amidotransferase subunit GatB	-1.25202	1.69501e-06
CV_RS21615	CV4356,CV_4356	gatC	Asp-tRNA(Asn)/Glu-tRNA(Gln) amidotransferase subunit GatC	-1.18613	3.78038e-09
CV_RS21625	CV4358,CV_4358	mreC	rod shape-determining protein MreC	-1.09005	2.72917e-38
CV_RS21630	CV4359,CV_4359	mreD	rod shape-determining protein MreD	-1.06665	6.79248e-05
CV_RS21635	CV4360,CV_4360	mrdA	penicillin-binding protein 2	-1.72193	1.44719e-41
CV_RS21640	CV4361,CV_4361	rodA	rod shape-determining protein RodA	-1.4935	0.000174177
CV_RS21660	CV4364,CV_4364	CV_RS21660	copper chaperone PCu(A)C	3.57019	1.6104e-17
CV_RS21665	CV4365,CV_4365	CV_RS21665	MarC family NAAT transporter	-1.40325	0.000241365
CV_RS21685	CV4369,CV_4369	CV_RS21685	sodium-dependent transporter	-2.03522	8.70089e-08
CV_RS21690	CV4370,CV_4370	CV_RS21690	amino acid permease	1.09705	0.000301272
CV_RS21710	CV4374,CV_4374	CV_RS21710	patatin-like phospholipase family protein	-1.17534	0.000297896
CV_RS21715	CV4375,CV_4375	CV_RS21715	GNAT family N-acetyltransferase	-1.56849	3.67896e-22
CV_RS21725	CV4377,CV_4377	bioH	pimeloyl-ACP methyl ester esterase BioH	-1.23711	1.79013e-09
CV_RS21755	CV4383,CV_4383	trmL	tRNA (uridine(34)/cytosine(34)/5-carboxymethylaminomethyluridine(34)-2'-O)-methyltransferase TrmL	-1.78372	2.70145e-05
CV_RS21760	CV4384,CV_4384	CV_RS21760	septal ring lytic transglycosylase RlpA family protein	-1.92589	6.31361e-05
CV_RS21765	CV4385,CV_4385	CV_RS21765	YihA family ribosome biogenesis GTP-binding protein	-1.32713	6.39508e-08
CV_RS21785	CV4389,CV_4389	CV_RS21785	TerC family protein	-1.23969	7.15852e-05
CV_RS21790	CV4390,CV_4390	CV_RS21790	GIY-YIG nuclease family protein	-1.63571	9.15706e-18
CV_RS21795	CV4391,CV_4391	CV_RS21795	hypothetical protein	-3.18531	1.05983e-08
CV_RS21800	CV4392,CV_4392	CV_RS21800	ABC transporter substrate-binding protein	1.53558	6.58062e-07
CV_RS21805	CV4393,CV_4393	CV_RS21805	ABC transporter permease	1.58718	1.01532e-14
CV_RS21810	CV4394,CV_4394	CV_RS21810	ABC transporter ATP-binding protein	1.92435	0.00152208
CV_RS21815	CV4395,CV_4395	CV_RS21815	ABC transporter permease	1.6189	7.76613e-22
CV_RS21840	CV4400,CV_4400	CV_RS21840	peptidase domain-containing ABC transporter	-1.82112	3.20284e-09
CV_RS21865	CV4404,CV_4404	yidC	membrane protein insertase YidC	-1.86703	4.15586e-24
CV_RS21870	CV4405,CV_4405	yidD	membrane protein insertion efficiency factor YidD	-2.75919	4.0324e-24
CV_RS21875	CV4406,CV_4406	CV_RS21875	ribonuclease P protein component	-2.66681	2.01736e-30
CV_RS21880	CV4407,CV_4407	rpmH	50S ribosomal protein L34	-2.19791	1.67205e-08
CV_RS21900	CV0028,CV_0028	CV_RS21900	MBL fold metallo-hydrolase	-2.27408	4.04151e-23
CV_RS21915	CV0182,CV_0182	CV_RS21915	response regulator	1.81743	1.7114e-196
CV_RS21925	CV0240,CV_0240	CV_RS21925	GGDEF domain-containing protein	-1.45542	8.39718e-10
CV_RS21935	CV0256,CV_0256	CV_RS21935	hypothetical protein	5.10424	2.47877e-07
CV_RS21955	CV0314,CV_0314	CV_RS21955	GNAT family N-acetyltransferase	-2.63437	1.19594e-05
CV_RS21970	CV0340,CV_0340	CV_RS21970	tail fiber assembly protein	1.10866	2.68647e-05
CV_RS22005	CV0460,CV_0460	CV_RS22005	hypothetical protein	-1.85022	2.20346e-15
CV_RS22030	CV0823,CV_0823	CV_RS22030	hypothetical protein	-2.14155	5.76421e-06
CV_RS22085	CV1444,CV_1444	CV_RS22085	hypothetical protein	1.31109	1.65126e-07
CV_RS22115	NA	CV_RS22115	methyl-accepting chemotaxis protein	1.65039	4.15732e-05
CV_RS22120	CV1686,CV_1686	CV_RS22120	hypothetical protein	1.03755	1.03848e-05
CV_RS22125	NA	CV_RS22125	response regulator	1.70987	1.96658e-09
CV_RS22145	CV2055,CV_2055	CV_RS22145	putative glycolipid-binding domain-containing protein	1.32574	4.36446e-06
CV_RS22195	CV2573,CV_2573	CV_RS22195	diguanylate cyclase	1.42405	4.06972e-11
CV_RS22205	CV2643,CV_2643	CV_RS22205	PAS domain S-box protein	1.3501	4.38325e-12
CV_RS22215	CV2651,CV_2651	CV_RS22215	hypothetical protein	3.42692	8.15065e-05
CV_RS22235	CV2744,CV_2744	CV_RS22235	hypothetical protein	1.81182	4.37189e-07
CV_RS22245	CV2832,CV_2832	CV_RS22245	ferritin-like protein	4.21012	6.1143e-05
CV_RS22250	CV2854,CV_2854	CV_RS22250	hypothetical protein	3.10662	3.78361e-06
CV_RS22275	CV3098,CV_3098	CV_RS22275	hypothetical protein	2.13995	2.21515e-05
CV_RS22305	CV3248,CV_3248	CV_RS22305	PAS domain S-box protein	1.67305	2.18459e-23
CV_RS22315	NA	CV_RS22315	methyl-accepting chemotaxis protein	1.86721	0.000800451
CV_RS22325	CV3385,CV_3385	CV_RS22325	NUDIX domain-containing protein	-1.90385	1.08214e-16
CV_RS22350	CV3646,CV_3646	CV_RS22350	DUF1853 family protein	-1.17276	5.44059e-07
CV_RS22385	CV3945,CV_3945	CV_RS22385	alcohol dehydrogenase catalytic domain-containing protein	2.4329	1.22226e-05
CV_RS22390	CV3953,CV_3953	CV_RS22390	SDR family oxidoreductase	2.32788	2.14092e-11
CV_RS22395	CV3970,CV_3970	CV_RS22395	hypothetical protein	-1.76057	1.06634e-06
CV_RS22405	CV3973,CV_3973	CV_RS22405	DUF3304 domain-containing protein	-1.58037	7.55343e-13
CV_RS22420	CV4021,CV_4021	CV_RS22420	glycosyltransferase family 4 protein	-1.75504	1.00514e-14
CV_RS22425	CV4080,CV_4080	CV_RS22425	GspH/FimT family pseudopilin	-2.50108	4.88725e-10
CV_RS22475	CV0011,CV_0011	CV_RS22475	hypothetical protein	-1.49377	6.93995e-11
CV_RS22510	CV0127,CV_0127	CV_RS22510	dCMP deaminase family protein	-1.05638	0.000190347
CV_RS22595	CV0494,CV_0494	CV_RS22595	TonB-dependent receptor	-1.28588	2.16078e-06
CV_RS22675	CV0650,CV_0650	CV_RS22675	hypothetical protein	-1.34505	2.93081e-12
CV_RS22680	CV0731,CV_0731	CV_RS22680	patatin-like phospholipase family protein	3.66604	7.85379e-09
CV_RS22695	CV0844,CV_0844	CV_RS22695	hypothetical protein	-1.07423	1.03661e-12
CV_RS22715	CV1058,CV_1058	CV_RS22715	hypothetical protein	-1.47591	0.000351371
CV_RS22735	CV1221,CV_1221	CV_RS22735	class I SAM-dependent methyltransferase	1.42324	0.000796149
CV_RS22765	CV1241,CV_1241	CV_RS22765	immunity protein 32	-1.1387	4.00543e-23
CV_RS22775	CV1246,CV_1246	CV_RS22775	DUF3987 domain-containing protein	-1.68256	1.96552e-14
CV_RS22800	CV1386,CV_1386	CV_RS22800	acyl-CoA-binding protein	2.14166	9.52735e-13
CV_RS22810	CV1429,CV_1429	CV_RS22810	RHS repeat-associated core domain-containing protein	-2.29809	5.99136e-15
CV_RS22830	NA	CV_RS22830	GNAT family N-acetyltransferase	2.14538	3.35938e-10
CV_RS22835	CV1885,CV_1885	CV_RS22835	DUF3100 domain-containing protein	2.26904	1.84301e-06
CV_RS22890	CV2281,CV_2281	CV_RS22890	hypothetical protein	-1.27389	9.86426e-33
CV_RS22930	CV2561,CV_2561	CV_RS22930	hypothetical protein	1.86609	0.00229821
CV_RS22945	NA	CV_RS22945	hypothetical protein	1.10601	6.52727e-13
CV_RS23050	CV3011,CV_3011	CV_RS23050	flagellin D	1.41772	2.87848e-07
CV_RS23055	CV3031,CV_3031	CV_RS23055	N-acetylmuramoyl-L-alanine amidase	-1.10821	0.000116366
CV_RS23080	NA	CV_RS23080	hypothetical protein	3.14771	0.000263418
CV_RS23090	CV3853,CV_3853	CV_RS23090	AlpA family phage regulatory protein	-1.86316	2.81574e-06
CV_RS23115	NA	CV_RS23115	plasmid pRiA4b ORF-3 family protein	-1.70828	1.42984e-27
CV_RS23125	CV4023,CV_4023	CV_RS23125	peptidoglycan bridge formation glycyltransferase FemA/FemB family protein	-2.29554	0.00411102
CV_RS23130	CV4024,CV_4024	CV_RS23130	CatB-related O-acetyltransferase	-1.59512	3.08789e-21
CV_RS23135	CV4026,CV_4026	CV_RS23135	oligosaccharide flippase family protein	-2.26252	1.84969e-09
CV_RS23140	CV4028,CV_4028	CV_RS23140	acylneuraminate cytidylyltransferase family protein	-1.62222	5.23875e-07
CV_RS23155	CV4164,CV_4164	rpmJ	50S ribosomal protein L36	-2.91814	1.01525e-09
CV_RS23200	CV1904,CV_1904	CV_RS23200	O-acetylserine/cysteine exporter	1.36937	2.55716e-07
CV_RS23205	CV1905,CV_1905	CV_RS23205	DJ-1/PfpI family protein	1.00137	5.09399e-06
CV_RS23215	NA	CV_RS23215	RNA methyltransferase	-1.112	0.00195849
CV_RS23240	NA	CV_RS23240	hypothetical protein	-2.0333	2.21361e-05
CV_RS23245	CV0139,CV_0139	CV_RS23245	hypothetical protein	-1.50369	4.94008e-06
CV_RS23255	NA	CV_RS23255	hypothetical protein	-2.84396	0.00165745
CV_RS23260	CV0227,CV_0227	CV_RS23260	hypothetical protein	-1.35327	6.25179e-54
CV_RS23275	CV0278,CV_0278	CV_RS23275	hypothetical protein	1.44882	9.47043e-07
CV_RS23315	CV0644,CV_0644	CV_RS23315	hypothetical protein	-3.26653	9.81691e-88
CV_RS23325	NA	CV_RS23325	hypothetical protein	-2.95078	3.31066e-10
CV_RS23350	NA	CV_RS23350	hypothetical protein	-3.49155	3.38503e-10
CV_RS23365	CV1237,CV_1237	CV_RS23365	hypothetical protein	-1.48018	1.36542e-12
CV_RS23425	NA	CV_RS23425	hypothetical protein	1.25588	0.000276434
CV_RS23430	CV1472,CV_1472	CV_RS23430	hypothetical protein	-2.57314	4.84625e-23
CV_RS23460	CV1834,CV_1834	CV_RS23460	hypothetical protein	2.47004	6.31291e-05
CV_RS23475	CV1899,CV_1899	CV_RS23475	hypothetical protein	-3.62463	0.00408441
CV_RS23495	CV2136,CV_2136	CV_RS23495	hypothetical protein	1.07173	5.47863e-05
CV_RS23525	CV2278,CV_2278	CV_RS23525	hypothetical protein	-1.0565	1.13647e-16
CV_RS23530	CV2320,CV_2320	CV_RS23530	hypothetical protein	-3.72468	0.000835619
CV_RS23535	CV2437,CV_2437	CV_RS23535	DUF3304 domain-containing protein	-1.37119	0.00233981
CV_RS23555	CV2605,CV_2605	CV_RS23555	hypothetical protein	3.50642	2.15713e-17
CV_RS23560	CV2639,CV_2639	CV_RS23560	hypothetical protein	2.04276	3.76725e-06
CV_RS23565	NA	CV_RS23565	hypothetical protein	-5.19148	1.50949e-18
CV_RS23625	CV2910,CV_2910	CV_RS23625	hypothetical protein	-2.7698	2.16948e-07
CV_RS23655	CV3521,CV_3521	CV_RS23655	hypothetical protein	1.22122	2.9007e-12
CV_RS23665	NA	CV_RS23665	hypothetical protein	-2.95748	3.07502e-18
CV_RS23680	NA	CV_RS23680	DUF3149 domain-containing protein	-3.70584	1.05945e-06
CV_RS23690	CV3852,CV_3852	CV_RS23690	hypothetical protein	-1.14911	0.000641946
CV_RS23695	NA	CV_RS23695	hypothetical protein	-1.4745	0.00324076
CV_RS23700	CV4022,CV_4022	CV_RS23700	hypothetical protein	-1.71433	4.44141e-24
CV_RS23705	CV4025,CV_4025	CV_RS23705	hypothetical protein	-1.93154	0.000581211
CV_RS23710	CV4027,CV_4027	CV_RS23710	hypothetical protein	-1.92808	2.43014e-08
CV_RS23715	CV4029,CV_4029	CV_RS23715	GNAT family N-acetyltransferase	-2.09573	2.99632e-10
CV_RS23720	NA	CV_RS23720	hypothetical protein	-2.15265	8.2794e-06
CV_RS23740	CV0071,CV_0071	CV_RS23740	hypothetical protein	2.3989	2.41726e-11
CV_RS23765	CV1011,CV_1011	CV_RS23765	methyl-accepting chemotaxis protein	1.56363	1.35147e-18
CV_RS23785	CV1998,CV_1998	CV_RS23785	hypothetical protein	1.10516	1.16622e-17
CV_RS23790	CV2006,CV_2006	CV_RS23790	hypothetical protein	-2.82375	9.08653e-14
CV_RS23810	CV2263,CV_2263	CV_RS23810	RHS repeat-associated core domain-containing protein	3.06009	7.1532e-07
CV_RS23830	NA	CV_RS23830	sugar transferase	-2.5504	1.93677e-28
CV_RS23835	CV3219,CV_3219	CV_RS23835	hypothetical protein	1.8753	1.57832e-09
CV_RS23860	CV3779,CV_3779	CV_RS23860	hypothetical protein	3.88437	9.47104e-31
CV_RS23865	CV4082,CV_4082	CV_RS23865	hypothetical protein	-1.38701	6.79004e-06
CV_RS23910	CV0643,CV_0643	CV_RS23910	hypothetical protein	-3.39961	0.00173874
CV_RS23930	CV2331,CV_2331	CV_RS23930	hypothetical protein	1.12709	1.80119e-11
CV_RS23955	NA	CV_RS23955	phage tail protein	1.12275	1.80384e-07
CV_RS23960	NA	rsmI	16S rRNA (cytidine(1402)-2'-O)-methyltransferase	-1.17466	0.00139378
