# Supplementary material for: A quorum-sensing regulatory cascade for siderophore-mediated iron homeostasis in Chromobacterium violaceum
Source: mSystems. 2024 Mar 19;9(4):e01397-23. doi: 10.1128/msystems.01397-23 (PMC11019928; doi:10.1128/msystems.01397-23)
Supplement: Table S4 — Primers. [file msystems.01397-23-s0003.xlsx]

## Sheet: Transposon mutant
Transposon mutant insertion characterization
Primer name	Sequence (5’→3’)	Description
CEKG2A	ggccacgcgtcgactagtacnnnnnnnnnnagag	Random primers used to identify the transposon insertion
CEKG2B	ggccacgcgtcgactagtacnnnnnnnnnnacgcc
CEKG2C	ggccacgcgtcgactagtacnnnnnnnnnngatat
CEKG4	ggccacgcgtcgactagtac	Specific primers used to identify the transposon insertion
lacZ-211	tgcgggcctcttcgctatta
lacZ-148	gggtaacgccagggttttcc

## Sheet: Mutant strains
Construction of mutant strains
Primer name	Sequence (5’→3’)a	Description
CV_0536_del1	cctagcgggcccccccatgatggtaggctag	ApaI/BamHI upstream flanking fragment with 663 bp.
CV_0536_del2	ggcctaggatcccgtgctctgcacgtacaag
CV_0536_del3	cctagcggatccgcgctgatgggaggagag	BamHI/EcoRI downstream flanking fragment with 588 bp
CV_0536_del4	ggcctagaattcctggtcggatggaaagatgc
CV_0537_del1	cctagcaagcttgaaccaagcccaacgccaa	HindIII/BamHI upstream flanking fragment with 579 bp.
CV_0537_del2	ggcctaggatccgtcaatcacgacgggagatt
CV_0537_del3	cctagcggatcccacggcgtccgctactttc	BamHI/EcoRI downstream flanking fragment with 733 bp
CV_0537_del4	ggcctagaattcgccgttacacacgatacagg
CV_0536/37_del1	cctagcgggcccccccatgatggtaggctag	ApaI/BamHI upstream flanking fragment with 664 bp.
CV_0536/37_del2	ggcctaggatcccgtgctctgcacgtacaag
CV_0536/37_del3	ggcctaggatccgtcaatcacgacgggagatt	BamHI/HindIII downstream flanking fragment with 579 bp
CV_0536/37_del4	cctagcaagcttgaaccaagcccaacgccaa
CV_1057del1	cctagcaagcttgatgcggctggagggtag	HindIII/BamHI upstream flanking fragment with 633 bp.
CV_1057del2	ggcctaggatcccgttgtgttttccatacccc
CV_1057del3	cctagcggatccgaccctgagatgtttggcg	BamHI/SalI downstream flanking fragment with 772 bp
CV_1057del4	ggcctagtcgacccaaagcccattccaagg
vioS_del1	ggcctagggcccgggaatggatatgcgacaag	ApaI/BamHI upstream flanking fragment with 570 bp.
vioS_del2	ggcctaggatccacccacgtgctgtaagccc
vioS_del3	cctagcggatcccgcgagatgagacgaactg	BamHI/SalI downstream flanking fragment with 682 bp
vioS_del4	cctagcgtcgacgaggtcagcaagttcctcac
CV_1055/57del1	ggcctagggcccgggaatggatatgcgacaag	ApaI/BamHI upstream flanking fragment with 570 bp.
CV_1055/57del2	ggcctaggatccacccacgtgctgtaagccc
CV_1055/57del3	cctagcggatccgaccctgagatgtttggcg	BamHI/SalI downstream flanking fragment with 772 bp
CV_1055/57del4	ggcctagtcgacccaaagcccattccaagg
M13_FW	gtaaaacgacggccagt	Sequencing of cloned plasmids.
M13_RV	agcggataacaatttcac
aRestriction enzyme recognition sites are underlined.

## Sheet: Complemented strains
Construction of complemented strains and confirmation of transposon insertion
Primer name	Sequence (5’→3’)a	Description
CV_0536_comp_FW	cctagcgaattccagccgccgtgcggtttg	EcoRI/BamHI 2001 bp product with CV_0535/36 and its promoter region.
CV_0536_comp_RV	ggcctaggatccctattcaagcccatcatcgc
CV_0537_comp_FW	cctagcgaattccaatcttccacgccaactcg	EcoRI/BamHI 1419 bp product with CV_0537 and its promoter region.
CV_0537_comp_RV	ggcctaggatccctgatgggaggagaggcg
CV_1057_CompFW	cctagcaagcttcgcgagatgagacgaactg	HindIII/BamHI 682 bp product with CV_1057 and its promoter region.
CV_1057_CompRV	ggcctaggatccgaggtcagcaagttcctcac
vioS_CompFW	cctagcggatccgttttccataccccgatagc	BamHI/EcoRI 798 bp product with vioS and its promoter region.
vioS_CompRV	ggcctagaattccagccattttccagccgg
CV_4090Comp_FW	cctagcggtaccggatgctcacaccattctcgc	KnpI/BamHI 1127 bp product with cviR and its promoter region.
CV_4090Comp_RV	ggcctaggatcccactggatggcggggtgatg
aRestriction enzyme recognition sites are underlined.

## Sheet: Heterologous expression
Heterologous expression
Primer name	Sequence (5’→3’)a	Description
CV_1057_pET_FW	cctagccatatggaaaacacaacgaaaccc	Ndel/BamHI 264 bp product with CV_1057 ORF.
CV_1057_pET_RV	ggcctaggatccctatttattcgccttgtccag
T7_promoter	taatacgactcactataggg	Sequencing of cloned plasmids.
T7_terminator	gctagttattgctcagcgg
aRestriction enzyme recognition sites are underlined.

## Sheet: β-galactosidase assay and EMSA
β-galactosidase assay and EMSA
Primer name	Sequence (5’→3’)a	Description
CV_1057_promot_FW	cctagcgaattccgcgagatgagacgaactg	Amplification of 321 bp of promoter region of vitR with EcoRI/BamHI sites for pRKlacZ290 cloning
CV_1057_promot_RV	ggcctaggatcccgttgtgttttccatacccc
vioS_promot_FW	cctagcaagcttcgcgagatgagacgaactg	Amplification of 321 bp of promoter region of vioS with HindIII/BamHI sites for pRKlacZ290 cloning
vioS_promot_RV	ggcctaggatcccgttgtgttttccatacccc
cviR_promot_FW	cctagcggtaccggatgctcacaccattctcgc	Amplification of 302 bp of promoter region of cviR with KpnI/HindIII sites for pRKlacZ290 cloning
cviR_promot_RV	ggcctaaagcttgagcggtcttgcattgatggg
chuP_promot_FW	taccgggaattcgcttgccgaaggtcagcg	Amplification of 564 bp of promoter region of chuP with EcoRI/HindIII sites for pRKlacZ290 cloning
chuP_promot_RV	taccggaagcttgctgcaggcggtagatctc
aRestriction enzyme recognition sites are underlined.

## Sheet: RT-qPCR
RT-qPCR
Primer name	Sequence (5’→3’)	Description
CV_1485_qPCR_FW	gggtgttcgacgcggtatg	113 bp fragment of the coding region of the CV_1485 gene (cbaC).
CV_1485_qPCR_RV	gtccttttgcagcagcagc
CV_2235_qPCR_FW	ggtttacctgctggcatgga	120 bp fragment of the coding region of the CV_2235 gene.
CV_2235_qPCR_RV	tccagactggcgttgatcag
CV_0399_qPCR _FW	catagccagggccagttcg	117 bp fragment of the coding region of the CV_0399 gene.
CV_0399_qPCR_RV	ggtcaggaactcgtcgacg
CV_3553_qPCR _FW	gacgctgctgaccgaaaag	112 bp fragment of the coding region of the CV_3553 gene.
CV_3553_qPCR_RV	cgtgccgatctggtaagtca
CV_1308_qPCR _FW	cgtcaaagtggcttcttcgc	121 bp fragment of the coding region of the CV_1308 gene.
CV_1308_qPCR_RV	atttgtccccggcaaaatcg
CV_3771_qPCR _FW	catccggccacctacctga	124 bp fragment of the coding region of the CV_3771 gene.
CV_3771_qPCR_RV	tgccgatgatgatggaaccc
CV_3245_qPCR _FW	ctgatccgcgacgaggaaac	110 bp fragment of the coding region of the CV_3245 gene.
CV_3245_qPCR_RV	ggcaggcgtttcttccacag
CV_3783_qPCR _FW	tcgccttcaaggtggatacc	111 bp fragment of the coding region of the CV_3783 gene.
CV_3783_qPCR_RV	cgatgaacacccataccgtca
CV_2255_qPCR _FW	gcaatcacgtctttatcgggc	112 bp fragment of the coding region of the CV_2255 gene.
CV_2255_qPCR_RV	tcttctatcaccactggcgc
CV_1404_qPCR _FW	attccgctgatccaggatctg	110 bp fragment of the coding region of the CV_1404 gene.
CV_1404_qPCR_RV	atgaatttgcagtcgtgggtg
CV_2571_qPCR _FW	ggccggcgtgatctacaaaa	114 bp fragment of the coding region of the CV_2571 gene.
CV_2571_qPCR_RV	gccaccgtgttgaggttgat
CV_0724_qPCR _FW	cgatgggctcgatctaccag	125 bp fragment of the coding region of the CV_0724 gene.
CV_0724_qPCR_RV	aatctgcatcacgcccatgt
CV_0568_qPCR _FW	gccctacgagcggatgtac	124 bp fragment of the coding region of the CV_0568 gene.
CV_0568_qPCR_RV	atcctggtggatccggtagg
CV_2625_qPCR _FW	cggcgacgtattgctgattt	118 bp fragment of the coding region of the CV_2625 gene.
CV_2625_qPCR_RV	cgccatttcgttctgccatt
CV_2711_qPCR _FW	ctattggctgttgagcggc	113 bp fragment of the coding region of the CV_2711 gene.
CV_2711_qPCR_RV	aaaaaggcaacatgcggtgg
CV_0580_qPCR _FW	cctgcgtccggacttcatc	119 bp fragment of the coding region of the CV_0580 gene.
CV_0580_qPCR_RV	tcagcaggcgttgtgtaagg
CV_2839_qPCR _FW	ctatctgctgtggctggcat	124 bp fragment of the coding region of the CV_2839 gene.
CV_2839_qPCR_RV	ggggttgagcagattggtca
CV_1151_qPCR _FW	ctgccggtggattggttcc	110 bp fragment of the coding region of the CV_1151 gene.
CV_1151_qPCR_RV	gacaggatcacgtccgggta
CV_3100_qPCR _FW	aactcggtgcagaacttcgg	114 bp fragment of the coding region of the CV_3100 gene.
CV_3100_qPCR_RV	Atccttgtcgccgtaaacgt
CV_2541_qPCR _FW	gttacgtgctcaccttcgacc	115 bp fragment of the coding region of the CV_2541 gene.
CV_2541_qPCR_RV	cggtattcatccagcaggtcc
CV_2532_qPCR _FW	ggtttcgagcgcatcaagatc	112 bp fragment of the coding region of the CV_2532 gene.
CV_2532_qPCR_RV	cgatcaggcgcaggatgaa

## Sheet: Double-Hybrid yeast assay
Double-Hybrid yeast assay
Primer name	Sequence (5’→3’)a	Description
cviR_EXP_FW	cctagccatatggtgacttcaaaacccatc	Ndel/BamHI 798 bp product with cviR ORF.
cvir_EXP_RV	ggcctaggatccttatccgttcactaactcgcg
vioS_EXP_FW	cctagccatatgcctagcatcacccgca	Ndel/BamHI 417 bp product with vioS ORF.
vioS_EXP_RV	ggcctaggatccttacagcacgtgggtgagg
aRestriction enzyme recognition sites are underlined.
